# Supplementary material for: Endosomal phosphatidylserine is critical for the YAP signalling pathway in proliferating cells
Source: Nat Commun. 2017 Nov 1;8:1246. doi: 10.1038/s41467-017-01255-3 (PMC5665887; doi:10.1038/s41467-017-01255-3)
Supplement: Supplementary file 4 — Supplementary Dataset 1 [file 41467_2017_1255_MOESM4_ESM.xlsx]

## Sheet: sheet 1
proteinid	description	Biotin_1	Biotin_2	(-)_1	(-)_2	aver_bio	aver_(-)	n_bio	n_(-)	bio/(-)
ABCE1	ATP-binding cassette sub-family E member 1	14.3226	37.7058			26.0142	#DIV/0!	2	0	#DIV/0!
ACIN1	apoptotic chromatin condensation inducer in the nucleusisoform unknown	1.52551	1.58012			1.55281	#DIV/0!	2	0	#DIV/0!
ADAM9	disintegrin and metalloproteinase domain-containing protein 9isoform unknown	90.515	43.7947			67.1548	#DIV/0!	2	0	#DIV/0!
ADD3	gamma-adducinisoform unknown	53.7311	66.6529			60.192	#DIV/0!	2	0	#DIV/0!
ADSS	adenylosuccinate synthetase isozyme 2isoform unknown	95.9918	70.1727			83.0822	#DIV/0!	2	0	#DIV/0!
AGFG1	arf-GAP domain and FG repeat-containing protein 1isoform unknown	320.999	334.214			327.606	#DIV/0!	2	0	#DIV/0!
AIM1	absent in melanoma 1 proteinisoform unknown	10.6155	27.0941			18.8548	#DIV/0!	2	0	#DIV/0!
AKAP12	A-kinase anchor protein 12isoform unknown	67.9651	325.25			196.608	#DIV/0!	2	0	#DIV/0!
ALDH3A1|ALDH3A2|ALDH3B1|ALDH3B2	aldehyde dehydrogenase, dimeric NADP-preferring (isoform unknown) or fatty aldehyde dehydrogenase (isoform unknown) or aldehyde dehydrogenase family 3 member B1 (isoform unknown) or aldehyde dehydrogenase family 3 member B2 (isoform unknown)	34.0629	34.222			34.1424	#DIV/0!	2	0	#DIV/0!
AP3D1	AP-3 complex subunit delta-1isoform unknown	39.5783	30.8767			35.2275	#DIV/0!	2	0	#DIV/0!
ARFIP1	arfaptin-1isoform AP17 or 7 precursor or hBACHb or X6 or X24 or X44 or hBACHd or g or X41 or e or X36 or alpha 2 precursor or X3 or f precursor or 10 precursor or X11 or X1 or 1A or X38 or C or j precursor or X22 or X26 or 1 preproprotein or 8 precursor or alpha preproprotein or MRP7A or beta preproprotein or 9 preproprotein or 2 precursor or X9 or SV-154 or beta 2 precursor or X28 or SV-200 or X…	235.923	321.578			278.75	#DIV/0!	2	0	#DIV/0!
ARHGAP1	rho GTPase-activating protein 1isoform unknown	505.966	768.384			637.175	#DIV/0!	2	0	#DIV/0!
ATP1A1	sodium/potassium-transporting ATPase subunit alpha-1isoform unknown	10.2557	10.9772			10.6165	#DIV/0!	2	0	#DIV/0!
ATP1A1|ATP1A2|ATP1A3	sodium/potassium-transporting ATPase subunitalpha-1 (isoform unknown) or alpha-2 or alpha-3 (isoform unknown)	11.8086	13.3775			12.5931	#DIV/0!	2	0	#DIV/0!
ATP2B1	plasma membrane calcium-transporting ATPase 1isoform unknown	10.7879	8.04993			9.4189	#DIV/0!	2	0	#DIV/0!
BAG2	BAG family molecular chaperone regulator 2isoform unknown	12.6555	13.4161			13.0358	#DIV/0!	2	0	#DIV/0!
BAIAP2	brain-specific angiogenesis inhibitor 1-associated protein 2isoform unknown	18.4152	9.10984			13.7625	#DIV/0!	2	0	#DIV/0!
BAIAP2L1	brain-specific angiogenesis inhibitor 1-associated protein 2-like	28.3986	28.2135			28.306	#DIV/0!	2	0	#DIV/0!
CALD1	caldesmonisoform unknown	19.1729	25.0419			22.1074	#DIV/0!	2	0	#DIV/0!
CAV1	caveolin-1isoform unknown	376.608	352.915			364.762	#DIV/0!	2	0	#DIV/0!
CCDC43	coiled-coil domain-containing protein 43isoform unknown	390.363	459.328			424.845	#DIV/0!	2	0	#DIV/0!
CD2AP	CD2-associated proteinisoform unknown	21.582	5.94833			13.7652	#DIV/0!	2	0	#DIV/0!
CD99	CD99 antigenisoform unknown	113.617	113.239			113.428	#DIV/0!	2	0	#DIV/0!
CHMP2B	charged multivesicular body protein 2bisoform unknown	35.5796	56.8732			46.2264	#DIV/0!	2	0	#DIV/0!
CHMP5|LOC51612	NOT mergeable descriptions	62.9068	53.7941			58.3504	#DIV/0!	2	0	#DIV/0!
CIAPIN1	anamorsinisoform unknown	236.046	335.959			286.003	#DIV/0!	2	0	#DIV/0!
CLCN7	H(+)/Cl(-) exchange transporter 7isoform unknown	183.439	169.658			176.548	#DIV/0!	2	0	#DIV/0!
CLINT1	clathrin interactor 1isoform unknown	1596.43	1625.33			1610.88	#DIV/0!	2	0	#DIV/0!
CNP	2'',3''-cyclic-nucleotide 3''-phosphodiesteraseisoform unknown	34.0127	37.7429			35.8778	#DIV/0!	2	0	#DIV/0!
COPG1|COPG2	coatomer subunitgamma-1 (isoform unknown) or gamma-2 (isoform unknown)	14.3912	14.3194			14.3553	#DIV/0!	2	0	#DIV/0!
COPS7A	COP9 signalosome complex subunit 7aisoform unknown	8.30365	13.168			10.7358	#DIV/0!	2	0	#DIV/0!
CORO1B	coronin-1B	2848.27	3659.31			3253.79	#DIV/0!	2	0	#DIV/0!
CPD	carboxypeptidase Disoform unknown	24.4279	67.618			46.023	#DIV/0!	2	0	#DIV/0!
CPNE3	copine-3isoform unknown	30.8114	32.7927			31.802	#DIV/0!	2	0	#DIV/0!
CPNE8	copine-8	29.8513	23.4852			26.6682	#DIV/0!	2	0	#DIV/0!
CRK	adapter molecule crkisoform unknown	192.535	80.6174			136.576	#DIV/0!	2	0	#DIV/0!
CRKL	crk-like protein	114.752	47.7718			81.2619	#DIV/0!	2	0	#DIV/0!
CSDE1	cold shock domain-containing protein E1isoform unknown	46.932	59.9855			53.4588	#DIV/0!	2	0	#DIV/0!
CTNND1	catenin delta-1isoform unknown	44.5171	37.7253			41.1212	#DIV/0!	2	0	#DIV/0!
CTNND1|TMX2-CTNND1	NOT mergeable descriptions	710.293	871.054			790.673	#DIV/0!	2	0	#DIV/0!
CTTN	src substrate cortactinisoform unknown	979.335	1042.41			1010.87	#DIV/0!	2	0	#DIV/0!
CWC15	spliceosome-associated protein CWC15 homologisoform unknown	11.5024	195.724			103.613	#DIV/0!	2	0	#DIV/0!
CXADR	coxsackievirus and adenovirus receptorisoform unknown	400.554	548.043			474.299	#DIV/0!	2	0	#DIV/0!
CXorf56|LOC728024	NOT mergeable descriptions	84.4612	82.2679			83.3645	#DIV/0!	2	0	#DIV/0!
DBNL	drebrin-like proteinisoform unknown	32.5209	31.2134			31.8672	#DIV/0!	2	0	#DIV/0!
DKFZp564C047|STAM2	signal transducing adapter molecule 2 family	41.7668	19.5166			30.6417	#DIV/0!	2	0	#DIV/0!
DLG1	disks large homolog 1isoform unknown	11.5066	12.0193			11.7629	#DIV/0!	2	0	#DIV/0!
DNAAF2	protein kintounisoform unknown	3.51503	2.96548			3.24025	#DIV/0!	2	0	#DIV/0!
DNAJB1	dnaJ homolog subfamily B member 1isoform unknown	37.1179	54.3737			45.7458	#DIV/0!	2	0	#DIV/0!
DNAJC17	dnaJ homolog subfamily C member 17isoform unknown	11.1987	8.66833			9.93353	#DIV/0!	2	0	#DIV/0!
DRG1	developmentally-regulated GTP-binding protein 1	4.62932	6.01508			5.3222	#DIV/0!	2	0	#DIV/0!
DSG2	desmoglein-2	324.646	271.725			298.185	#DIV/0!	2	0	#DIV/0!
ECE1	endothelin-converting enzyme 1isoform unknown	5.23371	4.7515			4.99261	#DIV/0!	2	0	#DIV/0!
EFHD1|EFHD2	EF-hand domain-containing proteinD1 (isoform unknown) or D2 (isoform unknown)	104.322	117.724			111.023	#DIV/0!	2	0	#DIV/0!
EFR3A	protein EFR3 homolog Aisoform unknown	75.8757	73.2488			74.5623	#DIV/0!	2	0	#DIV/0!
EGFR|ERBB2	NOT mergeable descriptions	56.8758	46.2047			51.5403	#DIV/0!	2	0	#DIV/0!
EGFR|ERBB2|ERBB4	NOT mergeable descriptions	431.09	442.082			436.586	#DIV/0!	2	0	#DIV/0!
EHBP1	EH domain-binding protein 1isoform unknown	3.32492	2.55647			2.9407	#DIV/0!	2	0	#DIV/0!
EHBP1L1	EH domain-binding protein 1-like protein 1isoform unknown	21.1997	40.1835			30.6916	#DIV/0!	2	0	#DIV/0!
EHD1	EH domain-containing protein 1isoform unknown	12.9573	15.4529			14.2051	#DIV/0!	2	0	#DIV/0!
EIF2A	eukaryotic translation initiation factor 2Aisoform unknown	216.645	175.868			196.257	#DIV/0!	2	0	#DIV/0!
EIF3J	eukaryotic translation initiation factor 3 subunit Jisoform unknown	58.4538	13.7269			36.0904	#DIV/0!	2	0	#DIV/0!
EIF5	eukaryotic translation initiation factor 5	1257.56	1392.45			1325	#DIV/0!	2	0	#DIV/0!
EMD	emerin	78.3266	89.5217			83.9241	#DIV/0!	2	0	#DIV/0!
EPB41	protein 4.1isoform unknown	29.2268	45.4407			37.3338	#DIV/0!	2	0	#DIV/0!
EPB41L2	band 4.1-like protein 2isoform unknown	79.7252	119.6			99.6628	#DIV/0!	2	0	#DIV/0!
EPB41L4B|EPB41L5	band 4.1-like protein4B (isoform unknown) or 5 (isoform unknown)	58.2701	28.0374			43.1537	#DIV/0!	2	0	#DIV/0!
EPB41L5	band 4.1-like protein 5isoform unknown	33.8094	41.8247			37.8171	#DIV/0!	2	0	#DIV/0!
EPHA2	ephrin type-A receptor 2	140.556	148.201			144.379	#DIV/0!	2	0	#DIV/0!
EPS15L1	epidermal growth factor receptor substrate 15-like 1isoform unknown	166.659	116.288			141.473	#DIV/0!	2	0	#DIV/0!
ERBB2IP	protein LAP2isoform unknown	13.9597	12.1418			13.0508	#DIV/0!	2	0	#DIV/0!
FAM129B	niban-like protein 1isoform unknown	86.023	107.038			96.5303	#DIV/0!	2	0	#DIV/0!
FERMT2	fermitin family homolog 2isoform unknown	130.761	106.042			118.401	#DIV/0!	2	0	#DIV/0!
FLNA|FLNB	filamin-A (isoform unknown) or filamin-B (isoform unknown)	194.603	191.021			192.812	#DIV/0!	2	0	#DIV/0!
FLOT1	flotillin-1isoform unknown	14.3624	12.3803			13.3713	#DIV/0!	2	0	#DIV/0!
GEMIN5	gem-associated protein 5isoform unknown	1.44838	12.915			7.18168	#DIV/0!	2	0	#DIV/0!
GGA3	ADP-ribosylation factor-binding protein GGA3isoform unknown	55.6773	29.1882			42.4327	#DIV/0!	2	0	#DIV/0!
GJA1	gap junction alpha-1 protein	208.155	179.649			193.902	#DIV/0!	2	0	#DIV/0!
GJA1|IFT140	NOT mergeable descriptions	72.2918	55.7012			63.9965	#DIV/0!	2	0	#DIV/0!
GLS|KIAA0838	glutaminase family	5.93926	2.89628			4.41777	#DIV/0!	2	0	#DIV/0!
GTF2A1	transcription initiation factor IIA subunit 1isoform 1	342.122	189.131			265.627	#DIV/0!	2	0	#DIV/0!
GTF2F2	general transcription factor IIF subunit 2isoform unknown	8.44658	12.6675			10.5571	#DIV/0!	2	0	#DIV/0!
Grx-roGFP-WT	Grx-roGFP-WT	230.841	198.792			214.816	#DIV/0!	2	0	#DIV/0!
HLA-A	HLA class I histocompatibility antigen, A-1 alpha chain	181.071	156.143			168.607	#DIV/0!	2	0	#DIV/0!
HLA-A|HLA-B|HLA-C|HLA-F|HLA-H|LOC730410	class I histocompatibility family	75.8775	48.4578			62.1676	#DIV/0!	2	0	#DIV/0!
HLA-B|HLA-C	major histocompatibility complex, class I, B or HLA class I histocompatibility antigen, Cw-1 alpha chain	43.0155	52.418			47.7168	#DIV/0!	2	0	#DIV/0!
HN1	hematological and neurological expressed 1 proteinisoform unknown	32.7793	91.687			62.2332	#DIV/0!	2	0	#DIV/0!
HN1L	hematological and neurological expressed 1-like protein	84.3134	57.8846			71.099	#DIV/0!	2	0	#DIV/0!
HNRNPA1|HNRNPA1L2|HNRNPA2B1	heterogeneous nuclearribonucleoprotein A1-like 2 or ribonucleoprotein A1 (isoform unknown) or ribonucleoproteins A2/B1 (isoform unknown)	49.2401	39.6875			44.4638	#DIV/0!	2	0	#DIV/0!
IGF2BP2	insulin-like growth factor 2 mRNA-binding protein 2isoform unknown	33.1732	15.3936			24.2834	#DIV/0!	2	0	#DIV/0!
IGF2R	cation-independent mannose-6-phosphate receptor	178.784	203.676			191.23	#DIV/0!	2	0	#DIV/0!
ILKAP	integrin-linked kinase-associated serine/threonine phosphatase 2Cisoform unknown	6.77924	5.52157			6.1504	#DIV/0!	2	0	#DIV/0!
IPO5	importin-5isoform unknown	20.8363	18.318			19.5771	#DIV/0!	2	0	#DIV/0!
JPH1	junctophilin-1isoform unknown	10.0595	9.79812			9.9288	#DIV/0!	2	0	#DIV/0!
KIAA1027|TLN1	talin-1 family	1.22037	0.894237			1.0573	#DIV/0!	2	0	#DIV/0!
KIAA1217	sickle tail protein homologisoform unknown	7.35575	4.61258			5.98416	#DIV/0!	2	0	#DIV/0!
KIAA1491|UBAP2	ubiquitin-associated protein 2#isoform 1 family	33.571	12.707			23.139	#DIV/0!	2	0	#DIV/0!
KIAA1681|RAPH1	ras-associated and pleckstrin homology domains-containing protein 1#isoform 1 family	13.9879	36.0549			25.0214	#DIV/0!	2	0	#DIV/0!
KIF5A|KIF5B|KIF5C	kinesin heavy chain isoform 5A or kinesin-1 heavy chain or kinesin heavy chain isoform 5C (isoform unknown)	9.74358	22.6905			16.2171	#DIV/0!	2	0	#DIV/0!
LAMTOR1	ragulator complex protein LAMTOR1	483.896	1047.36			765.628	#DIV/0!	2	0	#DIV/0!
LASP1|NEBL	NOT mergeable descriptions	16.6025	16.1883			16.3954	#DIV/0!	2	0	#DIV/0!
LIMCH1	LIM and calponin homology domains-containing protein 1isoform unknown	73.8452	105.662			89.7538	#DIV/0!	2	0	#DIV/0!
LOC55820|VAPB	NOT mergeable descriptions	40.8301	99.2575			70.0438	#DIV/0!	2	0	#DIV/0!
LPP	lipoma-preferred partnerisoform unknown	313.005	202.39			257.698	#DIV/0!	2	0	#DIV/0!
LYN	tyrosine-protein kinase Lynisoform unknown	75.1088	61.0802			68.0945	#DIV/0!	2	0	#DIV/0!
LYPLA2	acyl-protein thioesterase 2isoform unknown	94.2614	33.4986			63.88	#DIV/0!	2	0	#DIV/0!
MAP4K4	mitogen-activated protein kinase kinase kinase kinase 4isoform unknown	16.1757	15.7231			15.9494	#DIV/0!	2	0	#DIV/0!
MAPRE2	microtubule-associated protein RP/EB family member 2isoform unknown	55.3741	28.7174			42.0457	#DIV/0!	2	0	#DIV/0!
MARK2	serine/threonine-protein kinase MARK2isoform unknown	5.24603	6.0756			5.66081	#DIV/0!	2	0	#DIV/0!
MED1	mediator of RNA polymerase II transcription subunit 1isoform unknown	14.7558	7.30498			11.0304	#DIV/0!	2	0	#DIV/0!
MLLT4	afadinisoform unknown	317.074	90.5122			203.793	#DIV/0!	2	0	#DIV/0!
MPZL1	myelin protein zero-like protein 1isoform unknown	296.984	234.051			265.518	#DIV/0!	2	0	#DIV/0!
MRE11A	double-strand break repair protein MRE11Aisoform unknown	61.3967	41.2315			51.3141	#DIV/0!	2	0	#DIV/0!
MSTP033|SMEK1	NOT mergeable descriptions	8.59392	6.94758			7.77075	#DIV/0!	2	0	#DIV/0!
MYOF	myoferlinisoform unknown	66.3038	63.1676			64.7357	#DIV/0!	2	0	#DIV/0!
NAP1L4	nucleosome assembly protein 1-like 4	76.2636	22.9983			49.631	#DIV/0!	2	0	#DIV/0!
NDRG1	protein NDRG1isoform unknown	30.7497	34.2928			32.5213	#DIV/0!	2	0	#DIV/0!
NEO1	neogeninisoform unknown	13.3074	12.1863			12.7469	#DIV/0!	2	0	#DIV/0!
NOP16	nucleolar protein 16isoform unknown	52.7612	59.7669			56.264	#DIV/0!	2	0	#DIV/0!
NSFL1C	NSFL1 cofactor p47isoform unknown	16.9424	16.532			16.7372	#DIV/0!	2	0	#DIV/0!
NUDT21	cleavage and polyadenylation specificity factor subunit 5	47.6536	51.328			49.4908	#DIV/0!	2	0	#DIV/0!
NUMB	protein numb homologisoform unknown	267.31	418.494			342.902	#DIV/0!	2	0	#DIV/0!
NUMBL	numb-like proteinisoform unknown	36.9916	34.1116			35.5516	#DIV/0!	2	0	#DIV/0!
NUMB|NUMBL	numb-like protein (isoform unknown) or protein numb homolog (isoform unknown)	158.401	159.075			158.738	#DIV/0!	2	0	#DIV/0!
NUP214	nuclear pore complex protein Nup214isoform unknown	23.5237	11.359			17.4413	#DIV/0!	2	0	#DIV/0!
OSIL|SQSTM1	NOT mergeable descriptions	33.3985	28.4846			30.9416	#DIV/0!	2	0	#DIV/0!
PAK1|PAK2|PAK3	serine/threonine-protein kinase PAK1 (isoform unknown) or 2 (isoform unknown) or 3 (isoform unknown)	13.2517	14.9749			14.1133	#DIV/0!	2	0	#DIV/0!
PAK2	serine/threonine-protein kinase PAK 2	47.738	17.0799			32.4089	#DIV/0!	2	0	#DIV/0!
PCDH7	protocadherin-7isoform unknown	34.0277	11.0439			22.5358	#DIV/0!	2	0	#DIV/0!
PDAP1	28 kDa heat- and acid-stable phosphoprotein	1384.13	763.359			1073.75	#DIV/0!	2	0	#DIV/0!
PDLIM1	PDZ and LIM domain protein 1isoform unknown	380.084	608.795			494.439	#DIV/0!	2	0	#DIV/0!
PDLIM4	PDZ and LIM domain protein 4isoform unknown	708.219	462.054			585.137	#DIV/0!	2	0	#DIV/0!
PDLIM5	PDZ and LIM domain protein 5isoform unknown	161.86	114.549			138.205	#DIV/0!	2	0	#DIV/0!
PICALM	phosphatidylinositol-binding clathrin assembly proteinisoform unknown	23.0603	12.5544			17.8073	#DIV/0!	2	0	#DIV/0!
PIP5K1A	phosphatidylinositol 4-phosphate 5-kinase type-1 alphaisoform unknown	22.7678	27.6625			25.2151	#DIV/0!	2	0	#DIV/0!
PIP5K1A|PIPSL	phosphatidylinositol 4-phosphate 5-kinase type-1 alpha (isoform unknown) or PIP5K1A and PSMD4-like, pseudogene	4.22632	2.80317			3.51474	#DIV/0!	2	0	#DIV/0!
POU4F3|RBM27	NOT mergeable descriptions	9.21014	3.37786			6.294	#DIV/0!	2	0	#DIV/0!
PPP1R10	serine/threonine-protein phosphatase 1 regulatory subunit 10isoform unknown	14.9344	10.0144			12.4744	#DIV/0!	2	0	#DIV/0!
PPP1R37	protein phosphatase 1 regulatory subunit 37isoform unknown	136.473	189.83			163.151	#DIV/0!	2	0	#DIV/0!
PRMT7	protein arginine N-methyltransferase 7isoform unknown	4.28672	4.1161			4.20141	#DIV/0!	2	0	#DIV/0!
PRPF4B	serine/threonine-protein kinase PRP4 homologisoform unknown	4.52005	2.81285			3.66645	#DIV/0!	2	0	#DIV/0!
PSMD12	26S proteasome non-ATPase regulatory subunit 12isoform unknown	25.2293	14.4465			19.8379	#DIV/0!	2	0	#DIV/0!
PSMD2	26S proteasome non-ATPase regulatory subunit 2isoform unknown	4.14221	1.58136			2.86178	#DIV/0!	2	0	#DIV/0!
PVRL2	nectin-2isoform unknown	3263.36	2945.98			3104.67	#DIV/0!	2	0	#DIV/0!
RAB11FIP1	rab11 family-interacting protein 1isoform unknown	232.753	141.04			186.896	#DIV/0!	2	0	#DIV/0!
RAB11FIP1|RAB11FIP2	rab11 family-interacting protein1 (isoform unknown) or 2 (isoform unknown)	105.469	135.257			120.363	#DIV/0!	2	0	#DIV/0!
RAB11FIP5	rab11 family-interacting protein 5isoform unknown	146.6	158.556			152.578	#DIV/0!	2	0	#DIV/0!
RAB1A	ras-related protein Rab-1Aisoform unknown	20.3476	17.5274			18.9375	#DIV/0!	2	0	#DIV/0!
RABL6	rab-like protein 6isoform unknown	390.641	410.517			400.579	#DIV/0!	2	0	#DIV/0!
RANBP2	E3 SUMO-protein ligase RanBP2isoform unknown	3.71498	4.69346			4.20422	#DIV/0!	2	0	#DIV/0!
RANBP2|RGPD1|RGPD2	NOT mergeable descriptions	27.8206	19.2817			23.5511	#DIV/0!	2	0	#DIV/0!
RBM27	RNA-binding protein 27isoform unknown	10.856	10.2162			10.5361	#DIV/0!	2	0	#DIV/0!
RELL1	RELT-like protein 1	27.5829	102.9			65.2416	#DIV/0!	2	0	#DIV/0!
RPL36	60S ribosomal protein L36	489.953	366.767			428.36	#DIV/0!	2	0	#DIV/0!
RUVBL1	ruvB-like 1isoform unknown	118.637	91.4147			105.026	#DIV/0!	2	0	#DIV/0!
SCAMP1	secretory carrier-associated membrane protein 1isoform unknown	2503.08	2464.54			2483.81	#DIV/0!	2	0	#DIV/0!
SCAMP3	secretory carrier-associated membrane protein 3isoform unknown	194.97	42.5021			118.736	#DIV/0!	2	0	#DIV/0!
SCYL2	SCY1-like protein 2isoform unknown	41.3473	10.1877			25.7675	#DIV/0!	2	0	#DIV/0!
SDCBP	syntenin-1isoform unknown	98.2721	134.14			116.206	#DIV/0!	2	0	#DIV/0!
2015-09-07	septin-7isoform unknown	81.1754	77.3065			79.2409	#DIV/0!	2	0	#DIV/0!
2015-09-09	septin-9isoform unknown	7.18165	32.6633			19.9225	#DIV/0!	2	0	#DIV/0!
SH3GL1	endophilin-A2isoform unknown	21.1894	20.5061			20.8477	#DIV/0!	2	0	#DIV/0!
SLC30A1	zinc transporter 1	250.219	95.968			173.094	#DIV/0!	2	0	#DIV/0!
SLC38A1	sodium-coupled neutral amino acid transporter 1	1405.04	1806.75			1605.9	#DIV/0!	2	0	#DIV/0!
SLC4A7	sodium bicarbonate cotransporter 3isoform unknown	159.833	243.295			201.564	#DIV/0!	2	0	#DIV/0!
SLC6A15	sodium-dependent neutral amino acid transporter B(0)AT2isoform unknown	254.43	331.414			292.922	#DIV/0!	2	0	#DIV/0!
SLC7A5	large neutral amino acids transporter small subunit 1isoform unknown	332.706	504.851			418.778	#DIV/0!	2	0	#DIV/0!
SLK	STE20-like serine/threonine-protein kinaseisoform unknown	0	3.58884			1.79442	#DIV/0!	2	0	#DIV/0!
SMAP1	stromal membrane-associated protein 1isoform unknown	40.4745	46.1			43.2873	#DIV/0!	2	0	#DIV/0!
SNAP23	synaptosomal-associated protein 23isoform unknown	1060.75	945.418			1003.09	#DIV/0!	2	0	#DIV/0!
SNX1	sorting nexin-1isoform unknown	76.88	111.168			94.024	#DIV/0!	2	0	#DIV/0!
SPECC1	cytospin-Bisoform unknown	1.98365	1.53296			1.7583	#DIV/0!	2	0	#DIV/0!
SPRY4	protein sprouty homolog 4isoform unknown	130.158	62.9284			96.5431	#DIV/0!	2	0	#DIV/0!
SRC	proto-oncogene tyrosine-protein kinase Srcisoform unknown	23.8144	12.0719			17.9431	#DIV/0!	2	0	#DIV/0!
STARD3	stAR-related lipid transfer protein 3isoform unknown	58.5198	33.0613			45.7905	#DIV/0!	2	0	#DIV/0!
STEAP3	metalloreductase STEAP3isoform unknown	471.863	493.509			482.686	#DIV/0!	2	0	#DIV/0!
STK10	serine/threonine-protein kinase 10isoform unknown	39.657	25.504			32.5805	#DIV/0!	2	0	#DIV/0!
STON1|STON1-GTF2A1L	STON1-GTF2A1L protein (isoform unknown) or stonin-1	5.03715	4.61928			4.82821	#DIV/0!	2	0	#DIV/0!
STRAP	serine-threonine kinase receptor-associated protein	51.9028	65.4925			58.6977	#DIV/0!	2	0	#DIV/0!
STX10	syntaxin-10isoform unknown	311.681	223.537			267.609	#DIV/0!	2	0	#DIV/0!
STX7	syntaxin-7isoform unknown	43.5281	109.601			76.5646	#DIV/0!	2	0	#DIV/0!
STX8	syntaxin-8isoform unknown	131.062	82.3963			106.729	#DIV/0!	2	0	#DIV/0!
TAGLN2|TAGLN3	transgelin-2 (isoform unknown) or transgelin-3	160.45	135.917			148.183	#DIV/0!	2	0	#DIV/0!
TBC1D5	TBC1 domain family member 5isoform unknown	43.7825	47.3839			45.5832	#DIV/0!	2	0	#DIV/0!
THOC2	THO complex subunit 2isoform unknown	6.30987	9.35056			7.83022	#DIV/0!	2	0	#DIV/0!
TIAL1	nucleolysin TIARisoform unknown	9.06819	5.75957			7.41388	#DIV/0!	2	0	#DIV/0!
TMEM2	transmembrane protein 2isoform unknown	355.103	338.257			346.68	#DIV/0!	2	0	#DIV/0!
TOMM20	mitochondrial import receptor subunit TOM20 homolog	74.2666	63.1254			68.696	#DIV/0!	2	0	#DIV/0!
TOR1AIP1	torsin-1A-interacting protein 1isoform unknown	2.9127	1.59988			2.25629	#DIV/0!	2	0	#DIV/0!
TOX2|TOX3|TOX4	TOX high mobility group box family member2 (isoform unknown) or 3 (isoform unknown) or 4 (isoform unknown)	155.729	202.024			178.877	#DIV/0!	2	0	#DIV/0!
TOX4	TOX high mobility group box family member 4isoform unknown	364.83	312.912			338.871	#DIV/0!	2	0	#DIV/0!
TOX|TOX3|TOX4	TOX high mobility group box family member 3 (isoform unknown) or TOX high mobility group box family member 4 (isoform unknown) or thymocyte selection-associated high mobility group box protein TOX	108.529	92.6763			100.603	#DIV/0!	2	0	#DIV/0!
USP15	ubiquitin carboxyl-terminal hydrolase 15isoform unknown	4.68193	15.0191			9.85052	#DIV/0!	2	0	#DIV/0!
USP6NL	USP6 N-terminal-like proteinisoform unknown	2.93517	3.34943			3.1423	#DIV/0!	2	0	#DIV/0!
VAMP3	vesicle-associated membrane protein 3	9705.68	9927.88			9816.78	#DIV/0!	2	0	#DIV/0!
VCPIP1	deubiquitinating protein VCIP135	35.8617	8.76945			22.3156	#DIV/0!	2	0	#DIV/0!
VTI1B	vesicle transport through interaction with t-SNAREs homolog 1B	41.1351	34.3063			37.7207	#DIV/0!	2	0	#DIV/0!
WDR20	WD repeat-containing protein 20isoform unknown	14.8662	18.9397			16.903	#DIV/0!	2	0	#DIV/0!
WIPI2	WD repeat domain phosphoinositide-interacting protein 2isoform unknown	35.0376	29.8535			32.4455	#DIV/0!	2	0	#DIV/0!
WWOX	WW domain-containing oxidoreductaseisoform unknown	54.2246	50.6388			52.4317	#DIV/0!	2	0	#DIV/0!
YES1	tyrosine-protein kinase Yesisoform unknown	173.946	137.284			155.615	#DIV/0!	2	0	#DIV/0!
YKT6	synaptobrevin homolog YKT6isoform unknown	82.6527	31.3271			56.9899	#DIV/0!	2	0	#DIV/0!
YLPM1	YLP motif-containing protein 1isoform unknown	1.56168	2.49636			2.02902	#DIV/0!	2	0	#DIV/0!
ZC3HAV1	zinc finger CCCH-type antiviral protein 1isoform unknown	7.15784	5.35052			6.25418	#DIV/0!	2	0	#DIV/0!
ZDHHC20	probable palmitoyltransferase ZDHHC20isoform unknown	33.9134	31.9446			32.929	#DIV/0!	2	0	#DIV/0!
ZFR	zinc finger RNA-binding protein	21.9081	11.5366			16.7224	#DIV/0!	2	0	#DIV/0!
ZYX	zyxinisoform unknown	285.708	504.801			395.255	#DIV/0!	2	0	#DIV/0!
ABP125|SEC31A	NOT mergeable descriptions	11.4469				11.4469	#DIV/0!	1	0	#DIV/0!
ACLY	ATP-citrate synthaseisoform unknown		4.9323			4.9323	#DIV/0!	1	0	#DIV/0!
ACTN1|ACTN2|ACTN3|ACTN4	alpha-actinin-1 (isoform unknown) or alpha-actinin-2 (isoform unknown) or alpha-actinin-3 (isoform unknown) or alpha-actinin-4 (isoform unknown)	11.1081				11.1081	#DIV/0!	1	0	#DIV/0!
AHCTF1	protein ELYSisoform unknown	22.1471				22.1471	#DIV/0!	1	0	#DIV/0!
AHCY	adenosylhomocysteinaseisoform unknown	27.7192				27.7192	#DIV/0!	1	0	#DIV/0!
AHSG	alpha-2-HS-glycoprotein	5.00559				5.00559	#DIV/0!	1	0	#DIV/0!
AIMP2	aminoacyl tRNA synthase complex-interacting multifunctional proteinisoform unknown		32.8072			32.8072	#DIV/0!	1	0	#DIV/0!
AKAP13	A-kinase anchor protein 13isoform unknown	0.540564				0.540564	#DIV/0!	1	0	#DIV/0!
ALDH18A1	delta-1-pyrroline-5-carboxylate synthaseisoform unknown	4.54783				4.54783	#DIV/0!	1	0	#DIV/0!
ANKHD1|ANKHD1-EIF4EBP3|ANKRD17	ANKHD1-EIF4EBP3 protein or ankyrin repeat and KH domain-containing protein 1 (isoform unknown) or ankyrin repeat domain-containing protein 17 (isoform unknown)		4.42968			4.42968	#DIV/0!	1	0	#DIV/0!
AP3S1	AP-3 complex subunit sigma-1isoform unknown		26.3597			26.3597	#DIV/0!	1	0	#DIV/0!
APBB1IP|KIAA1681|RAPH1	NOT mergeable descriptions	19.8804				19.8804	#DIV/0!	1	0	#DIV/0!
APBB2	amyloid beta A4 precursor protein-binding family B member 2isoform unknown	4.62316				4.62316	#DIV/0!	1	0	#DIV/0!
ARFIP2	arfaptin-2isoform unknown	25.1954				25.1954	#DIV/0!	1	0	#DIV/0!
ARL13B	ADP-ribosylation factor-like protein 13Bisoform unknown	28.4152				28.4152	#DIV/0!	1	0	#DIV/0!
ATP1A1|ATP1A2	sodium/potassium-transporting ATPase subunitalpha-1 (isoform unknown) or alpha-2	3.03817				3.03817	#DIV/0!	1	0	#DIV/0!
ATP2B1|ATP2B2|ATP2B3|ATP2B4	plasma membrane calcium-transporting ATPase1 (isoform unknown) or 2 (isoform unknown) or 3 (isoform unknown) or 4 (isoform unknown)	4.79503				4.79503	#DIV/0!	1	0	#DIV/0!
ATXN2	ataxin-2	3.95213				3.95213	#DIV/0!	1	0	#DIV/0!
AURKB	aurora kinase Bisoform unknown	0.531894				0.531894	#DIV/0!	1	0	#DIV/0!
BLK|CDK20|FGFR1|FGFR2|FGFR3|FGFR4|FGR|FYN|HCK|ICK|LCK|LYN|MAK|YES1	NOT mergeable descriptions		58.5961			58.5961	#DIV/0!	1	0	#DIV/0!
BNIP2	BCL2/adenovirus E1B 19 kDa protein-interacting protein 2isoform unknown	18.5456				18.5456	#DIV/0!	1	0	#DIV/0!
BUD31	protein BUD31 homologisoform AP17 or 7 precursor or hBACHb or X6 or X24 or X44 or BNIP1-b or y or 18 or hBACHd or g or 16 or X41 or e or X36 or alpha 2 precursor or delta or X3 or D or 3a or a preproprotein or BAG-1L or 11 or 2c or bmf-1 or f precursor or 10 precursor or X11 or X1 or 1A or X38 or C or sigma or j precursor or X22 or X26 or 1 preproprotein or 15 or 8 precursor or alpha preproprotei…		65.6094			65.6094	#DIV/0!	1	0	#DIV/0!
C2CD4C	C2 calcium-dependent domain-containing protein 4C	8.84244				8.84244	#DIV/0!	1	0	#DIV/0!
CCDC124	coiled-coil domain-containing protein 124	48.1855				48.1855	#DIV/0!	1	0	#DIV/0!
CDCA3	cell division cycle-associated protein 3isoform unknown		38.3574			38.3574	#DIV/0!	1	0	#DIV/0!
CDK13	cyclin-dependent kinase 13isoform unknown		0.811938			0.811938	#DIV/0!	1	0	#DIV/0!
CDK1|CDK12|CDK13|CDK14|CDK15|CDK16|CDK17|CDK18|CDK2|CDK3|CDK4|CDK5|CDK6|CDK9	cyclin-dependent kinase 12 (isoform unknown) or cyclin-dependent kinase 13 (isoform unknown) or cyclin-dependent kinase 14 (isoform unknown) or cyclin-dependent kinase 15 (isoform unknown) or cyclin-dependent kinase 16 (isoform unknown) or cyclin-dependent kinase 17 (isoform unknown) or cyclin-dependent kinase 18 (isoform unknown) or cyclin-dependent kinase 1 (isoform unknown) or cyclin-dependent…		115.035			115.035	#DIV/0!	1	0	#DIV/0!
CDKN2AIP	CDKN2A-interacting proteinisoform unknown		9.77526			9.77526	#DIV/0!	1	0	#DIV/0!
CHD7|FLJ20361	chromodomain helicase DNA-binding protein family		0.277113			0.277113	#DIV/0!	1	0	#DIV/0!
CHMP4B	charged multivesicular body protein 4b	30.0355				30.0355	#DIV/0!	1	0	#DIV/0!
CHMP5	charged multivesicular body protein 5isoform unknown	26.5066				26.5066	#DIV/0!	1	0	#DIV/0!
CHMP6	charged multivesicular body protein 6isoform unknown	32.0687				32.0687	#DIV/0!	1	0	#DIV/0!
CNN2|CNN3	calponin-2 (isoform unknown) or calponin-3 (isoform unknown)		218.597			218.597	#DIV/0!	1	0	#DIV/0!
COLEC12	collectin-12isoform unknown	13.0888				13.0888	#DIV/0!	1	0	#DIV/0!
COPG2	coatomer subunit gamma-2isoform unknown	13.8908				13.8908	#DIV/0!	1	0	#DIV/0!
CRIP1	cysteine-rich protein 1		302.472			302.472	#DIV/0!	1	0	#DIV/0!
CSE1L	exportin-2isoform unknown	2.04951				2.04951	#DIV/0!	1	0	#DIV/0!
CSNK2A2	casein kinase II subunit alpha''isoform unknown		3.02719			3.02719	#DIV/0!	1	0	#DIV/0!
CWC22	pre-mRNA-splicing factor CWC22 homologisoform unknown		1.45604			1.45604	#DIV/0!	1	0	#DIV/0!
DDX6	probable ATP-dependent RNA helicase DDX6isoform unknown	3.48406				3.48406	#DIV/0!	1	0	#DIV/0!
DIP2A	disco-interacting protein 2 homolog Aisoform unknown	3.15363				3.15363	#DIV/0!	1	0	#DIV/0!
DNAJA3	dnaJ homolog subfamily A member 3, mitochondrialisoform unknown		7.97116			7.97116	#DIV/0!	1	0	#DIV/0!
DNM1L	dynamin-1-like proteinisoform unknown		5.47726			5.47726	#DIV/0!	1	0	#DIV/0!
DSC2	desmocollin-2isoform unknown		43.7913			43.7913	#DIV/0!	1	0	#DIV/0!
DSC2|DSC3	desmocollin-2 (isoform unknown) or desmocollin-3 (isoform unknown)	26.4389				26.4389	#DIV/0!	1	0	#DIV/0!
DST	dystoninisoform unknown	0.250938				0.250938	#DIV/0!	1	0	#DIV/0!
EGFR|ERBB4	NOT mergeable descriptions	27.7227				27.7227	#DIV/0!	1	0	#DIV/0!
EIF3C|EIF3CL	eukaryotic translation initiation factor 3 subunitC-like protein	5.39736				5.39736	#DIV/0!	1	0	#DIV/0!
EIF4G1|EIF4G3	eukaryotic translation initiation factor 4 gamma1 (isoform unknown) or 3 (isoform unknown)	9.69541				9.69541	#DIV/0!	1	0	#DIV/0!
EIF4G2	eukaryotic translation initiation factor 4 gamma 2isoform unknown		10.2784			10.2784	#DIV/0!	1	0	#DIV/0!
EPB41L4B	band 4.1-like protein 4Bisoform unknown	14.477				14.477	#DIV/0!	1	0	#DIV/0!
EPHA2|EPHA4|EPHA6|EPHA7|EPHB1|EPHB2|EPHB3|EPHB4	ephrintype-A receptor 2 or type-A receptor 4 (isoform unknown) or type-A receptor 6 (isoform unknown) or type-A receptor 7 (isoform unknown) or type-B receptor 1 (isoform unknown) or type-B receptor 2 (isoform unknown) or type-B receptor 3 or type-B receptor 4		19.2707			19.2707	#DIV/0!	1	0	#DIV/0!
EPS8	epidermal growth factor receptor kinase substrate 8isoform unknown		0.903714			0.903714	#DIV/0!	1	0	#DIV/0!
ESYT2	extended synaptotagmin-2	9.5696				9.5696	#DIV/0!	1	0	#DIV/0!
ETFA	electron transfer flavoprotein subunit alpha, mitochondrialisoform AP17 or hBACHb or X24 or 12 precursor or BNIP1-b or LAGE-1b or MTGR1c or 16 or e or F precursor or X36 or alpha 2 precursor or delta or 3a or 31 or a preproprotein or 11 or bmf-1 or f precursor or 10 precursor or X1 or X38 or sigma or p16INK4a or 29 or G6b-E precursor or 15 or 8 precursor or alpha preproprotein or MRP7A or 2 precu…		31.4554			31.4554	#DIV/0!	1	0	#DIV/0!
FAM21A|FAM21B|FAM21C|FAM21D|LOC439977	NOT mergeable descriptions		7.32162			7.32162	#DIV/0!	1	0	#DIV/0!
FAM98A	protein FAM98Aisoform unknown	2.45157				2.45157	#DIV/0!	1	0	#DIV/0!
FARSA	phenylalanine--tRNA ligase alpha subunit		6.21306			6.21306	#DIV/0!	1	0	#DIV/0!
FEN1	flap endonuclease 1	29.9021				29.9021	#DIV/0!	1	0	#DIV/0!
FLJ14992|PNISR	arginine/serine-rich protein PNISR#isoform X1 family		4.41132			4.41132	#DIV/0!	1	0	#DIV/0!
FLJ20004|KANK2	KN motif and ankyrin repeat domain-containing protein 2#isoform 1 family	21.6068				21.6068	#DIV/0!	1	0	#DIV/0!
GORASP2	Golgi reassembly-stacking protein 2isoform unknown		54.3361			54.3361	#DIV/0!	1	0	#DIV/0!
GOSR1	Golgi SNAP receptor complex member 1isoform unknown		2.30246			2.30246	#DIV/0!	1	0	#DIV/0!
GPATCH1	G patch domain-containing protein 1isoform unknown	2.66382				2.66382	#DIV/0!	1	0	#DIV/0!
GSDMA	gasdermin-Aisoform unknown	1657.37				1657.37	#DIV/0!	1	0	#DIV/0!
GSPT1|GSPT2	eukaryotic peptide chain release factor GTP-binding subunitERF3A (isoform unknown) or ERF3B		6.96756			6.96756	#DIV/0!	1	0	#DIV/0!
GTF3C4	general transcription factor 3C polypeptide 4		2.22016			2.22016	#DIV/0!	1	0	#DIV/0!
HARS	histidine--tRNA ligase, cytoplasmicisoform unknown		5.56323			5.56323	#DIV/0!	1	0	#DIV/0!
HAUS6	HAUS augmin-like complex subunit 6isoform unknown	1.54635				1.54635	#DIV/0!	1	0	#DIV/0!
HECTD1	E3 ubiquitin-protein ligase HECTD1isoform unknown	0.242776				0.242776	#DIV/0!	1	0	#DIV/0!
HGS	hepatocyte growth factor-regulated tyrosine kinase substrateisoform unknown	6.92707				6.92707	#DIV/0!	1	0	#DIV/0!
HLA-A|HLA-B|HLA-C|LOC100507703	class I histocompatibility family		69.0919			69.0919	#DIV/0!	1	0	#DIV/0!
HLA-B|HLA-C|HUMMHCW1A	NOT mergeable descriptions		158.182			158.182	#DIV/0!	1	0	#DIV/0!
HLCS	biotin--protein ligaseisoform unknown		82.1759			82.1759	#DIV/0!	1	0	#DIV/0!
HNRNPC|HNRNPCP2|RALYL	NOT mergeable descriptions		34.9698			34.9698	#DIV/0!	1	0	#DIV/0!
HNRNPH1|HNRNPH2	heterogeneous nuclear ribonucleoproteinH (isoform unknown) or H2		20.5512			20.5512	#DIV/0!	1	0	#DIV/0!
HP1BP3	heterochromatin protein 1-binding protein 3		11.102			11.102	#DIV/0!	1	0	#DIV/0!
HSP90AA1|HSP90AA5P	heat shock proteinHSP 90-alpha (isoform unknown) or 90kDa alpha (cytosolic), class A member 5		20.6049			20.6049	#DIV/0!	1	0	#DIV/0!
HSZ75190|LRP8	receptor family	4.43566				4.43566	#DIV/0!	1	0	#DIV/0!
IDH3A	isocitrate dehydrogenase [NAD] subunit alpha, mitochondrialisoform unknown		3.99858			3.99858	#DIV/0!	1	0	#DIV/0!
IGBP1	immunoglobulin-binding protein 1		1.85534			1.85534	#DIV/0!	1	0	#DIV/0!
ITGA3	integrin alpha-3isoform unknown	7.03418				7.03418	#DIV/0!	1	0	#DIV/0!
JUP	junction plakoglobinisoform unknown	3.50215				3.50215	#DIV/0!	1	0	#DIV/0!
KIF3B	kinesin-like protein KIF3B	1.86849				1.86849	#DIV/0!	1	0	#DIV/0!
KRT18|KRT19	keratin, type I cytoskeletal18 or 19		53.8415			53.8415	#DIV/0!	1	0	#DIV/0!
LATS2	serine/threonine-protein kinase LATS2isoform unknown	9.90922				9.90922	#DIV/0!	1	0	#DIV/0!
LLGL1	lethal(2) giant larvae protein homolog 1isoform unknown	14.2952				14.2952	#DIV/0!	1	0	#DIV/0!
LOC646214|PAK2	protein kinase family		33.9362			33.9362	#DIV/0!	1	0	#DIV/0!
LRRC16A	leucine-rich repeat-containing protein 16Aisoform unknown		3.51185			3.51185	#DIV/0!	1	0	#DIV/0!
LUZP1	leucine zipper protein 1isoform unknown	4.95426				4.95426	#DIV/0!	1	0	#DIV/0!
MACF1	microtubule-actin cross-linking factor 1isoform unknown		0.117129			0.117129	#DIV/0!	1	0	#DIV/0!
MAP2K1|MAP2K2	dual specificity mitogen-activated protein kinase kinase1 (isoform unknown) or 2 (isoform unknown)	12.6223				12.6223	#DIV/0!	1	0	#DIV/0!
MARCKS	myristoylated alanine-rich C-kinase substrate	107.57				107.57	#DIV/0!	1	0	#DIV/0!
MARK2|MARK3	serine/threonine-protein kinase MARK2 (isoform unknown) or MAP/microtubule affinity-regulating kinase 3 (isoform unknown)	12.0121				12.0121	#DIV/0!	1	0	#DIV/0!
MICALL1	MICAL-like protein 1isoform unknown		21.2405			21.2405	#DIV/0!	1	0	#DIV/0!
MKL1|MKL2	MKL/myocardin-like protein1 (isoform unknown) or 2 (isoform unknown)	22.3214				22.3214	#DIV/0!	1	0	#DIV/0!
MT1E|MT1G|MT1M|MT1X|MT2A	metallothionein-1E or metallothionein-1G (isoform unknown) or metallothionein-1M or metallothionein-1X or metallothionein-2	27.8554				27.8554	#DIV/0!	1	0	#DIV/0!
NAF1	H/ACA ribonucleoprotein complex non-core subunit NAF1isoform unknown		17.4267			17.4267	#DIV/0!	1	0	#DIV/0!
NAP1L1|NAP1L4	nucleosome assembly protein 1-like1 (isoform unknown) or 4	20.7417				20.7417	#DIV/0!	1	0	#DIV/0!
NCAPG	condensin complex subunit 3isoform unknown	0.984924				0.984924	#DIV/0!	1	0	#DIV/0!
NDUFAF2	mimitin, mitochondrial		88.1758			88.1758	#DIV/0!	1	0	#DIV/0!
NELFA	negative elongation factor Aisoform unknown		3.89192			3.89192	#DIV/0!	1	0	#DIV/0!
NMT1	glycylpeptide N-tetradecanoyltransferase 1isoform unknown		49.2045			49.2045	#DIV/0!	1	0	#DIV/0!
NOP2	probable 28S rRNA (cytosine(4447)-C(5))-methyltransferase		13.686			13.686	#DIV/0!	1	0	#DIV/0!
NPLOC4	nuclear protein localization protein 4 homologisoform unknown		5.36904			5.36904	#DIV/0!	1	0	#DIV/0!
NSUN2	tRNA (cytosine(34)-C(5))-methyltransferaseisoform unknown	2.30289				2.30289	#DIV/0!	1	0	#DIV/0!
NUCKS1	nuclear ubiquitous casein and cyclin-dependent kinase substrate 1isoform unknown	93.4563				93.4563	#DIV/0!	1	0	#DIV/0!
NUDT5	ADP-sugar pyrophosphataseisoform unknown		216.369			216.369	#DIV/0!	1	0	#DIV/0!
NUP153	nuclear pore complex protein Nup153isoform unknown		20.1122			20.1122	#DIV/0!	1	0	#DIV/0!
OSBPL8	oxysterol-binding protein-related protein 8isoform unknown	9.59118				9.59118	#DIV/0!	1	0	#DIV/0!
PAK4	serine/threonine-protein kinase PAK 4isoform unknown		5.96846			5.96846	#DIV/0!	1	0	#DIV/0!
PALM	paralemmin-1isoform unknown	14.9975				14.9975	#DIV/0!	1	0	#DIV/0!
PAPOLA	poly(A) polymerase alphaisoform unknown	16.4209				16.4209	#DIV/0!	1	0	#DIV/0!
PCM1	pericentriolar material 1 proteinisoform unknown	7.88823				7.88823	#DIV/0!	1	0	#DIV/0!
PDS5A	sister chromatid cohesion protein PDS5 homolog Aisoform unknown		0.665146			0.665146	#DIV/0!	1	0	#DIV/0!
PICALM|SNAP91	clathrin assembly family		12.1858			12.1858	#DIV/0!	1	0	#DIV/0!
PLCB1	1-phosphatidylinositol 4,5-bisphosphate phosphodiesterase beta-1isoform unknown	3.46088				3.46088	#DIV/0!	1	0	#DIV/0!
PLEKHO2	pleckstrin homology domain-containing family O member 2isoform unknown		19.9248			19.9248	#DIV/0!	1	0	#DIV/0!
PLS1|PLS3	plastin-1 (isoform unknown) or plastin-3 (isoform unknown)		7.17291			7.17291	#DIV/0!	1	0	#DIV/0!
PNP	purine nucleoside phosphorylase	16.6819				16.6819	#DIV/0!	1	0	#DIV/0!
PPID	peptidyl-prolyl cis-trans isomerase D	13.3711				13.3711	#DIV/0!	1	0	#DIV/0!
PPM1G	protein phosphatase 1G	13.5119				13.5119	#DIV/0!	1	0	#DIV/0!
PPP1R9A	neurabin-1isoform unknown		1.52312			1.52312	#DIV/0!	1	0	#DIV/0!
PPP2R5D	serine/threonine-protein phosphatase 2A 56 kDa regulatory subunitisoform unknown	5.11702				5.11702	#DIV/0!	1	0	#DIV/0!
PSIP1	PC4 and SFRS1 interacting protein 1isoform unknown	17.966				17.966	#DIV/0!	1	0	#DIV/0!
PSMA6	proteasome subunit alpha type-6isoform unknown		13.1042			13.1042	#DIV/0!	1	0	#DIV/0!
PSMB6	proteasome subunit beta type-6isoform unknown	36.6764				36.6764	#DIV/0!	1	0	#DIV/0!
PSME1	proteasome activator complex subunit 1isoform unknown		6.58651			6.58651	#DIV/0!	1	0	#DIV/0!
PTPN11	tyrosine-protein phosphatase non-receptor type 11isoform unknown		14.3105			14.3105	#DIV/0!	1	0	#DIV/0!
RAB1A|RAB1B	ras-related proteinRab-1A (isoform unknown) or Rab-1B	64.1691				64.1691	#DIV/0!	1	0	#DIV/0!
RAB21	ras-related protein Rab-21		24.7561			24.7561	#DIV/0!	1	0	#DIV/0!
RBM11	splicing regulator RBM11isoform unknown	26.1801				26.1801	#DIV/0!	1	0	#DIV/0!
RBMX|RBMXL1|RBMXL2|RBMXL3	RNA binding motif protein, X-linked-like-1 or RNA-binding motif protein, X-linked-like-2 or RNA-binding motif protein, X-linked-like-3 or RNA-binding motif protein, X chromosome (isoform unknown)		27.2876			27.2876	#DIV/0!	1	0	#DIV/0!
RILPL1	RILP-like protein 1isoform unknown	3.95361				3.95361	#DIV/0!	1	0	#DIV/0!
RPAP3	RNA polymerase II-associated protein 3isoform unknown		10.3393			10.3393	#DIV/0!	1	0	#DIV/0!
RPL31|RPL31P50	ribosomal protein L31 pseudogene 50 or 60S ribosomal protein L31 (isoform unknown)	351.16				351.16	#DIV/0!	1	0	#DIV/0!
RPSA|RPSAP47|RPSAP58	ribosomal protein SA pseudogene 47 or ribosomal protein SA pseudogene 58 or 40S ribosomal protein SA (isoform unknown)		119.773			119.773	#DIV/0!	1	0	#DIV/0!
RRP12	RRP12-like proteinisoform unknown		4.01736			4.01736	#DIV/0!	1	0	#DIV/0!
S100A11|S100A11P1|S100A11P2	S100 calcium binding protein A11 pseudogene 1 or S100 calcium binding protein A11 pseudogene 2 or protein S100-A11	83.6412				83.6412	#DIV/0!	1	0	#DIV/0!
SEPT14|SEPT7	septin-14 (isoform unknown) or septin-7 (isoform unknown)		44.2871			44.2871	#DIV/0!	1	0	#DIV/0!
SH3GL1|SH3GL2	endophilin-A2 (isoform unknown) or endophilin-A1 (isoform unknown)		40.6952			40.6952	#DIV/0!	1	0	#DIV/0!
SKA3	spindle and kinetochore-associated protein 3isoform unknown		7.53156			7.53156	#DIV/0!	1	0	#DIV/0!
SLC16A3	monocarboxylate transporter 4isoform X1	156.607				156.607	#DIV/0!	1	0	#DIV/0!
SLC39A14	zinc transporter ZIP14isoform unknown		150.2			150.2	#DIV/0!	1	0	#DIV/0!
SLC4A4	electrogenic sodium bicarbonate cotransporter 1isoform unknown		16.4142			16.4142	#DIV/0!	1	0	#DIV/0!
SLC6A8	sodium- and chloride-dependent creatine transporter 1isoform unknown		56.2199			56.2199	#DIV/0!	1	0	#DIV/0!
SLC9A3R2	Na(+)/H(+) exchange regulatory cofactor NHE-RF2isoform unknown		7.80817			7.80817	#DIV/0!	1	0	#DIV/0!
SLK|STK10	serine/threonine protein family		8.59629			8.59629	#DIV/0!	1	0	#DIV/0!
SMAP2	stromal membrane-associated protein 2isoform 1	21.3475				21.3475	#DIV/0!	1	0	#DIV/0!
SNRNP40	U5 small nuclear ribonucleoprotein 40 kDa protein	12.4286				12.4286	#DIV/0!	1	0	#DIV/0!
SNRPA	U1 small nuclear ribonucleoprotein A	6.24834				6.24834	#DIV/0!	1	0	#DIV/0!
SNRPE|SNRPEP4	small nuclear ribonucleoproteinpolypeptide E pseudogene 4 or E (isoform unknown)		132.042			132.042	#DIV/0!	1	0	#DIV/0!
SNX1|SNX2	sortingnexin-1 (isoform unknown) or nexin-2 (isoform unknown)		60.4321			60.4321	#DIV/0!	1	0	#DIV/0!
SNX3	sorting nexin-3isoform unknown	41.9416				41.9416	#DIV/0!	1	0	#DIV/0!
SNX5|SNX6	sortingnexin-5 (isoform unknown) or nexin-6 (isoform unknown)	17.4533				17.4533	#DIV/0!	1	0	#DIV/0!
SPAG1	sperm-associated antigen 1isoform unknown	2.37422				2.37422	#DIV/0!	1	0	#DIV/0!
SRC|YES1	tyrosine protein kinase family		97.8044			97.8044	#DIV/0!	1	0	#DIV/0!
STK38	serine/threonine-protein kinase 38isoform unknown	35.998				35.998	#DIV/0!	1	0	#DIV/0!
STMN1|STMN2|STMN4	stathmin (isoform unknown) or stathmin-2 (isoform unknown) or stathmin-4 (isoform unknown)		49.4548			49.4548	#DIV/0!	1	0	#DIV/0!
STOM	erythrocyte band 7 integral membrane proteinisoform unknown		11.9904			11.9904	#DIV/0!	1	0	#DIV/0!
SYNE1	nesprin-1isoform unknown		0.543338			0.543338	#DIV/0!	1	0	#DIV/0!
TMEM87A	transmembrane protein 87Aisoform unknown		10.6072			10.6072	#DIV/0!	1	0	#DIV/0!
TOM1L2	TOM1-like protein 2isoform unknown		10.1619			10.1619	#DIV/0!	1	0	#DIV/0!
TOMM7	mitochondrial import receptor subunit TOM7 homolog		24.7471			24.7471	#DIV/0!	1	0	#DIV/0!
TOP2A|TOP2B	DNA topoisomerase2-alpha (isoform unknown) or 2-beta (isoform unknown)	5.94962				5.94962	#DIV/0!	1	0	#DIV/0!
TPR	nucleoprotein TPRisoform unknown		0.433897			0.433897	#DIV/0!	1	0	#DIV/0!
TRIM25	E3 ubiquitin/ISG15 ligase TRIM25	5.19404				5.19404	#DIV/0!	1	0	#DIV/0!
TUBA1A|TUBA1B|TUBA1C	tubulinalpha-1A chain (isoform unknown) or alpha-1B chain or alpha-1C chain (isoform unknown)		193.43			193.43	#DIV/0!	1	0	#DIV/0!
UBA2	SUMO-activating enzyme subunit 2isoform unknown	2.75241				2.75241	#DIV/0!	1	0	#DIV/0!
UFL1	E3 UFM1-protein ligase 1	2.1752				2.1752	#DIV/0!	1	0	#DIV/0!
UTRN	utrophinisoform unknown	0.647408				0.647408	#DIV/0!	1	0	#DIV/0!
VAMP1|VAMP2|VAMP3	vesicle-associated membrane protein1 (isoform unknown) or 2 (isoform unknown) or 3		11121.6			11121.6	#DIV/0!	1	0	#DIV/0!
VAMP4	vesicle-associated membrane protein 4isoform unknown		27.6456			27.6456	#DIV/0!	1	0	#DIV/0!
VAPB	vesicle-associated membrane protein-associated protein B/Cisoform unknown	39.9102				39.9102	#DIV/0!	1	0	#DIV/0!
WDR48	WD repeat-containing protein 48isoform unknown	0.828136				0.828136	#DIV/0!	1	0	#DIV/0!
ZC3H4	zinc finger CCCH domain-containing protein 4isoform unknown	2.42106				2.42106	#DIV/0!	1	0	#DIV/0!
ZDHHC5	palmitoyltransferase ZDHHC5isoform unknown	65.044				65.044	#DIV/0!	1	0	#DIV/0!
ZFYVE16	zinc finger FYVE domain-containing protein 16isoform unknown	6.86489				6.86489	#DIV/0!	1	0	#DIV/0!
ZNF207	BUB3-interacting and GLEBS motif-containing protein ZNF207isoform unknown		49.0896			49.0896	#DIV/0!	1	0	#DIV/0!
HCFC1	host cell factor 1isoform unknown		2.96123		0	2.96123	0	1	1	#DIV/0!
ACTR2	actin-related protein 2isoform unknown				7.95771	#DIV/0!	7.95771	0	1	#DIV/0!
AK1	adenylate kinase isoenzyme 1isoform unknown			5.73577		#DIV/0!	5.73577	0	1	#DIV/0!
AKR1B1	aldose reductase				14.5201	#DIV/0!	14.5201	0	1	#DIV/0!
ANXA6	annexin A6isoform unknown				1.44083	#DIV/0!	1.44083	0	1	#DIV/0!
ANXA7	annexin A7isoform unknown				5.92635	#DIV/0!	5.92635	0	1	#DIV/0!
ATP2A2	sarcoplasmic/endoplasmic reticulum calcium ATPase 2isoform unknown				3.06473	#DIV/0!	3.06473	0	1	#DIV/0!
ATP5C1	ATP synthase subunit gamma, mitochondrialisoform unknown			69.9231		#DIV/0!	69.9231	0	1	#DIV/0!
ATP5H	ATP synthase subunit d, mitochondrialisoform AP17 or 7 precursor or hBACHb or X6 or X24 or X44 or hBACHd or g or X41 or e or X36 or alpha 2 precursor or X3 or 3a or a preproprotein or 2c or f precursor or 10 precursor or X11 or X1 or 1A or X38 or C or j precursor or X22 or X26 or 1 preproprotein or 8 precursor or alpha preproprotein or MRP7A or beta preproprotein or 9 preproprotein or 2 precursor…				13.2493	#DIV/0!	13.2493	0	1	#DIV/0!
B-ALPHA-1|TUBA1A|TUBA1B|TUBA1C|TUBA4A	tubulin alpha family			54.4973		#DIV/0!	54.4973	0	1	#DIV/0!
B2M	beta-2-microglobulinisoform unknown			50.2533		#DIV/0!	50.2533	0	1	#DIV/0!
BLVRB	flavin reductase (NADPH)			22.2467		#DIV/0!	22.2467	0	1	#DIV/0!
BRIX1	ribosome biogenesis protein BRX1 homolog				16.8456	#DIV/0!	16.8456	0	1	#DIV/0!
BZW1	basic leucine zipper and W2 domain-containing protein 1isoform unknown			1.93591		#DIV/0!	1.93591	0	1	#DIV/0!
CACYBP	calcyclin-binding proteinisoform unknown				29.9006	#DIV/0!	29.9006	0	1	#DIV/0!
CAD	CAD proteinisoform unknown			334.741		#DIV/0!	334.741	0	1	#DIV/0!
CAND1	cullin-associated NEDD8-dissociated protein 1			2.60513		#DIV/0!	2.60513	0	1	#DIV/0!
CAPNS1	calpain small subunit 1isoform unknown				27.5645	#DIV/0!	27.5645	0	1	#DIV/0!
CARS	cysteine--tRNA ligase, cytoplasmicisoform unknown			3.72175		#DIV/0!	3.72175	0	1	#DIV/0!
CHD4|CHD5	chromodomain-helicase-DNA-binding protein4 (isoform unknown) or 5			1.74076		#DIV/0!	1.74076	0	1	#DIV/0!
CISD1	CDGSH iron-sulfur domain-containing protein 1				19.2736	#DIV/0!	19.2736	0	1	#DIV/0!
CLNS1A	methylosome subunit pICln			69.2539		#DIV/0!	69.2539	0	1	#DIV/0!
COPA	coatomer subunit alphaisoform unknown			0.82207		#DIV/0!	0.82207	0	1	#DIV/0!
CSNK1A1|CSNK1A1L	casein kinase I isoformalpha-like or alpha (isoform unknown)			4.49167		#DIV/0!	4.49167	0	1	#DIV/0!
CSNK2A1	casein kinase II subunit alphaisoform unknown			16.8834		#DIV/0!	16.8834	0	1	#DIV/0!
CSNK2A1|CSNK2A3	casein kinaseII subunit alpha (isoform unknown) or 2, alpha 1 polypeptide-like			19.7314		#DIV/0!	19.7314	0	1	#DIV/0!
CSTB	cystatin-B				51.3042	#DIV/0!	51.3042	0	1	#DIV/0!
CTCFL|HMGB1|HMGB1P40|HMGB1P5|LOC100419919|SP100	NOT mergeable descriptions				18.7178	#DIV/0!	18.7178	0	1	#DIV/0!
CTSD	cathepsin D				7.29303	#DIV/0!	7.29303	0	1	#DIV/0!
CUTA	protein CutAisoform unknown			55.9061		#DIV/0!	55.9061	0	1	#DIV/0!
DAZAP1	DAZ-associated protein 1isoform unknown			20.5269		#DIV/0!	20.5269	0	1	#DIV/0!
DCTN2	dynactin subunit 2isoform unknown			3.33672		#DIV/0!	3.33672	0	1	#DIV/0!
DDOST	dolichyl-diphosphooligosaccharide--protein glycosyltransferase 48			17.5347		#DIV/0!	17.5347	0	1	#DIV/0!
DDX23	probable ATP-dependent RNA helicase DDX23				0.494757	#DIV/0!	0.494757	0	1	#DIV/0!
DDX24	ATP-dependent RNA helicase DDX24			2.60064		#DIV/0!	2.60064	0	1	#DIV/0!
DDX39A	ATP-dependent RNA helicase DDX39Aisoform unknown			5.72447		#DIV/0!	5.72447	0	1	#DIV/0!
DDX3X|DDX3Y|DDX4	ATP-dependent RNA helicase DDX3X (isoform unknown) or ATP-dependent RNA helicase DDX3Y (isoform unknown) or probable ATP-dependent RNA helicase DDX4 (isoform unknown)			21.8194		#DIV/0!	21.8194	0	1	#DIV/0!
DDX47	probable ATP-dependent RNA helicase DDX47isoform unknown			21.9254		#DIV/0!	21.9254	0	1	#DIV/0!
DDX52|FLJ10790	probable ATP-dependent RNA helicase family				4.96044	#DIV/0!	4.96044	0	1	#DIV/0!
DES|INA|NEFH|NEFL|NEFM|VIM	NOT mergeable descriptions			58.8822		#DIV/0!	58.8822	0	1	#DIV/0!
DKFZp761B2423|RBBP6	E3 ubiquitin-protein ligase RBBP6#isoform 1 family			0.916215		#DIV/0!	0.916215	0	1	#DIV/0!
DNAJC14|LOC100131859|SARNP	NOT mergeable descriptions			27.9978		#DIV/0!	27.9978	0	1	#DIV/0!
DNAJC7	dnaJ homolog subfamily C member 7isoform unknown			1.90442		#DIV/0!	1.90442	0	1	#DIV/0!
DNAJC8	dnaJ homolog subfamily C member 8			10.2489		#DIV/0!	10.2489	0	1	#DIV/0!
DNTTIP2	deoxynucleotidyltransferase terminal-interacting protein 2				1.43152	#DIV/0!	1.43152	0	1	#DIV/0!
DPY30	protein dpy-30 homologisoform AP17 or hBACHb or X24 or 12 precursor or BNIP1-b or LAGE-1b or MTGR1c or 16 or e or F precursor or X36 or alpha 2 precursor or delta or 3a or 31 or a preproprotein or 11 or bmf-1 or f precursor or 10 precursor or X1 or X38 or sigma or p16INK4a or 29 or G6b-E precursor or 15 or 8 precursor or alpha preproprotein or MRP7A or 2 precursor or X9 or beta 2 precursor or 3B …			21.35		#DIV/0!	21.35	0	1	#DIV/0!
DYNLL1	dynein light chain 1, cytoplasmic			67.3757		#DIV/0!	67.3757	0	1	#DIV/0!
EEF1A2	elongation factor 1-alpha 2				12.2169	#DIV/0!	12.2169	0	1	#DIV/0!
EEF1D|FLJ20897	elongation factor 1 family			4.34115		#DIV/0!	4.34115	0	1	#DIV/0!
EEF2|EFTUD2	NOT mergeable descriptions				556.907	#DIV/0!	556.907	0	1	#DIV/0!
EHD4	EH domain-containing protein 4				3.46247	#DIV/0!	3.46247	0	1	#DIV/0!
EIF1AX|EIF1AY	eukaryotic translation initiation factor 1AX-chromosomal or Y-chromosomal (isoform unknown)			65.084		#DIV/0!	65.084	0	1	#DIV/0!
EIF2S3|LOC255308	eukaryotic translation initiation factor 2 subunit 3 family			6.5249		#DIV/0!	6.5249	0	1	#DIV/0!
EIF3F	eukaryotic translation initiation factor 3 subunit F			18.5975		#DIV/0!	18.5975	0	1	#DIV/0!
EIF3G	eukaryotic translation initiation factor 3 subunit G			36.4192		#DIV/0!	36.4192	0	1	#DIV/0!
EIF3H	eukaryotic translation initiation factor 3 subunit H			17.1413		#DIV/0!	17.1413	0	1	#DIV/0!
EIF3I	eukaryotic translation initiation factor 3 subunit Iisoform unknown			16.3822		#DIV/0!	16.3822	0	1	#DIV/0!
EIF4A1|EIF4A1P6	eukaryotictranslation initiation factor 4A1 pseudogene 6 or initiation factor 4A-I (isoform unknown)			52.6385		#DIV/0!	52.6385	0	1	#DIV/0!
EIF4G3|RPS15A	NOT mergeable descriptions			60.5125		#DIV/0!	60.5125	0	1	#DIV/0!
EIF6	eukaryotic translation initiation factor 6isoform unknown			23.6578		#DIV/0!	23.6578	0	1	#DIV/0!
EMC7	ER membrane protein complex subunit 7			10.3955		#DIV/0!	10.3955	0	1	#DIV/0!
EPRS|QARS	#NAME?			3.20464		#DIV/0!	3.20464	0	1	#DIV/0!
ERLIN2	erlin-2isoform unknown			9.47754		#DIV/0!	9.47754	0	1	#DIV/0!
ERP29	endoplasmic reticulum resident protein 29isoform unknown				17.4306	#DIV/0!	17.4306	0	1	#DIV/0!
ESF1|FLJ20368	ESF1 homolog family			4.36943		#DIV/0!	4.36943	0	1	#DIV/0!
ETFB	electron transfer flavoprotein subunit betaisoform unknown				8.61779	#DIV/0!	8.61779	0	1	#DIV/0!
FASN	fatty acid synthaseisoform unknown			3.27763		#DIV/0!	3.27763	0	1	#DIV/0!
FLNC|LOC392787	filamin family				6.53377	#DIV/0!	6.53377	0	1	#DIV/0!
FUBP1	far upstream element-binding protein 1isoform unknown			1.31985		#DIV/0!	1.31985	0	1	#DIV/0!
FXR1	fragile X mental retardation syndrome-related protein 1isoform unknown				11.5585	#DIV/0!	11.5585	0	1	#DIV/0!
GART	trifunctional purine biosynthetic protein adenosine-3isoform unknown				3.81886	#DIV/0!	3.81886	0	1	#DIV/0!
GDI1	rab GDP dissociation inhibitor alpha			5.08177		#DIV/0!	5.08177	0	1	#DIV/0!
GLO1	lactoylglutathione lyase			34.5474		#DIV/0!	34.5474	0	1	#DIV/0!
GLRX3	glutaredoxin-3			30.1298		#DIV/0!	30.1298	0	1	#DIV/0!
GLUD1	glutamate dehydrogenase 1, mitochondrialisoform unknown				2.8328	#DIV/0!	2.8328	0	1	#DIV/0!
GLUD1|GLUD2	glutamate dehydrogenase1, mitochondrial (isoform unknown) or 2, mitochondrial				5.29197	#DIV/0!	5.29197	0	1	#DIV/0!
GNAI1|GNAI2|GNAI3|GNAL|GNAO1|GNAS|GNAT1|GNAT2|GNAT3	guanine nucleotide-binding protein G(i) subunit alpha-1 (isoform unknown) or guanine nucleotide-binding protein G(i) subunit alpha-2 (isoform unknown) or guanine nucleotide-binding protein G(k) subunit alpha or guanine nucleotide-binding protein G(olf) subunit alpha (isoform unknown) or guanine nucleotide-binding protein G(o) subunit alpha (isoform unknown) or protein ALEX; protein GNAS; protein …				15.8249	#DIV/0!	15.8249	0	1	#DIV/0!
GNB1|GNB2|GNB4	guanine nucleotide-binding proteinG(I) /G(S) /G(T) subunit beta-1 (isoform unknown) or G(I) /G(S) /G(T) subunit beta-2 or subunit beta-4 (isoform unknown)			31.3816		#DIV/0!	31.3816	0	1	#DIV/0!
GRPEL1	grpE protein homolog 1, mitochondrial			19.7578		#DIV/0!	19.7578	0	1	#DIV/0!
HDGFRP2	hepatoma-derived growth factor-related protein 2isoform unknown			1.10705		#DIV/0!	1.10705	0	1	#DIV/0!
HMGB1|HMGB1P40|HMGB1P5	high mobility groupbox 1 pseudogene 40 or box 1 pseudogene 5 or protein B1 (isoform unknown)				18.2155	#DIV/0!	18.2155	0	1	#DIV/0!
HMGN1	non-histone chromosomal protein HMG-14				43.6683	#DIV/0!	43.6683	0	1	#DIV/0!
HNRNPA0	heterogeneous nuclear ribonucleoprotein A0			32.3229		#DIV/0!	32.3229	0	1	#DIV/0!
HNRNPA1|HNRNPA1P8	heterogeneous nuclear ribonucleoproteinA1 pseudogene 8 or A1 (isoform unknown)				41.1743	#DIV/0!	41.1743	0	1	#DIV/0!
HNRNPD|HNRNPDL	heterogeneous nuclear ribonucleoproteinD-like (isoform unknown) or D0 (isoform unknown)				58.5779	#DIV/0!	58.5779	0	1	#DIV/0!
HSPA8|HSPA8P20	heat shock70kDa protein 8 pseudogene 20 or cognate 71 kDa protein (isoform unknown)			17.1661		#DIV/0!	17.1661	0	1	#DIV/0!
HSPH1	heat shock protein 105 kDaisoform unknown			4.29468		#DIV/0!	4.29468	0	1	#DIV/0!
IMMT	MICOS complex subunit MIC60isoform unknown				3.61589	#DIV/0!	3.61589	0	1	#DIV/0!
KIAA0100	protein KIAA0100isoform unknown			7.92125		#DIV/0!	7.92125	0	1	#DIV/0!
KIF3A	kinesin-like protein KIF3Aisoform unknown				0.892474	#DIV/0!	0.892474	0	1	#DIV/0!
KRR1	KRR1 small subunit processome component homolog			4.86251		#DIV/0!	4.86251	0	1	#DIV/0!
KRT1|KRT5|KRT6A|KRT6B|KRT6C|KRT6D|KRT79|KRT8|KRT8P3|NCKAP1	NOT mergeable descriptions				17.1224	#DIV/0!	17.1224	0	1	#DIV/0!
KRT8|KRT8P3	keratin 8 pseudogene 3 or keratin, type II cytoskeletal 8 (isoform unknown)				13.6707	#DIV/0!	13.6707	0	1	#DIV/0!
KRT8|KRT8P3|NCKAP1	NOT mergeable descriptions			8.46345		#DIV/0!	8.46345	0	1	#DIV/0!
LAMP1	lysosome-associated membrane glycoprotein 1isoform unknown			20.3063		#DIV/0!	20.3063	0	1	#DIV/0!
LDHA|LDHAL6A	L-lactate dehydrogenaseA-like 6A (isoform unknown) or A chain (isoform unknown)			36.0042		#DIV/0!	36.0042	0	1	#DIV/0!
LMNB2	lamin B2isoform unknown				4.38261	#DIV/0!	4.38261	0	1	#DIV/0!
LOC100287833|PSMC1	NOT mergeable descriptions				25.6229	#DIV/0!	25.6229	0	1	#DIV/0!
MANF	mesencephalic astrocyte-derived neurotrophic factor			11.2599		#DIV/0!	11.2599	0	1	#DIV/0!
MCCC1|PCCA	CoA carboxylase alpha mitochondrial family			11.0925		#DIV/0!	11.0925	0	1	#DIV/0!
MCM6	DNA replication licensing factor MCM6			2.41413		#DIV/0!	2.41413	0	1	#DIV/0!
MDC1	mediator of DNA damage checkpoint protein 1isoform unknown			0.496116		#DIV/0!	0.496116	0	1	#DIV/0!
MRPL41	39S ribosomal protein L41, mitochondrial				23.1004	#DIV/0!	23.1004	0	1	#DIV/0!
MRPS9	28S ribosomal protein S9, mitochondrialisoform unknown			10.3156		#DIV/0!	10.3156	0	1	#DIV/0!
MRRF	ribosome-recycling factor, mitochondrialisoform unknown				12.0423	#DIV/0!	12.0423	0	1	#DIV/0!
MTA2	metastasis-associated protein MTA2			4.10602		#DIV/0!	4.10602	0	1	#DIV/0!
MTPN	myotrophin				24.4735	#DIV/0!	24.4735	0	1	#DIV/0!
MY038|RBBP6	E3 ubiquitin-protein ligase RBBP6#isoform 1 family			16.7668		#DIV/0!	16.7668	0	1	#DIV/0!
NDUFA8	NADH dehydrogenase [ubiquinone] 1 alpha subcomplex subunit 8isoform unknown			11.4042		#DIV/0!	11.4042	0	1	#DIV/0!
NOLC1	nucleolar and coiled-body phosphoprotein 1isoform unknown			2.0513		#DIV/0!	2.0513	0	1	#DIV/0!
NPC2	epididymal secretory protein E1			16.2171		#DIV/0!	16.2171	0	1	#DIV/0!
OGDH	2-oxoglutarate dehydrogenase, mitochondrialisoform unknown			2.85879		#DIV/0!	2.85879	0	1	#DIV/0!
PAICS	multifunctional protein ADE2isoform unknown			14.5268		#DIV/0!	14.5268	0	1	#DIV/0!
PCBP1|PCBP2	poly(rC) -binding protein1 or 2 (isoform unknown)				58.4572	#DIV/0!	58.4572	0	1	#DIV/0!
PCBP2|PCBP3	poly(rC) -binding protein2 (isoform unknown) or 3 (isoform unknown)			37.1087		#DIV/0!	37.1087	0	1	#DIV/0!
PDIA4	protein disulfide-isomerase A4isoform unknown			13.3673		#DIV/0!	13.3673	0	1	#DIV/0!
PEBP1	phosphatidylethanolamine-binding protein 1			46.0601		#DIV/0!	46.0601	0	1	#DIV/0!
PFN2	profilin-2isoform unknown			8.50356		#DIV/0!	8.50356	0	1	#DIV/0!
PHB|PHBP19	prohibitin pseudogene 19 or prohibitin (isoform unknown)				40.2587	#DIV/0!	40.2587	0	1	#DIV/0!
PHGDH	D-3-phosphoglycerate dehydrogenaseisoform unknown			11.7689		#DIV/0!	11.7689	0	1	#DIV/0!
PLIN3	perilipin-3isoform unknown				12.9018	#DIV/0!	12.9018	0	1	#DIV/0!
PLRG1	pleiotropic regulator 1isoform unknown				4.42338	#DIV/0!	4.42338	0	1	#DIV/0!
PPAN|PPAN-P2RY11	PPAN-P2RY11 protein (isoform unknown) or suppressor of SWI4 1 homolog			1.89571		#DIV/0!	1.89571	0	1	#DIV/0!
PPP1R8	nuclear inhibitor of protein phosphatase 1isoform unknown			6.26855		#DIV/0!	6.26855	0	1	#DIV/0!
PRDX1|PRDX4	peroxiredoxin-1 or peroxiredoxin-4 (isoform unknown)				260.974	#DIV/0!	260.974	0	1	#DIV/0!
PRDX3	thioredoxin-dependent peroxide reductase, mitochondrialisoform unknown				44.3024	#DIV/0!	44.3024	0	1	#DIV/0!
PRDX4	peroxiredoxin-4isoform unknown			19.7355		#DIV/0!	19.7355	0	1	#DIV/0!
PRDX6	peroxiredoxin-6			73.8134		#DIV/0!	73.8134	0	1	#DIV/0!
PRKAR1A	cAMP-dependent protein kinase type I-alpha regulatory subunitisoform unknown			9.5791		#DIV/0!	9.5791	0	1	#DIV/0!
PRPF19	pre-mRNA-processing factor 19				37.739	#DIV/0!	37.739	0	1	#DIV/0!
PRPF31	U4/U6 small nuclear ribonucleoprotein Prp31isoform unknown			8.41113		#DIV/0!	8.41113	0	1	#DIV/0!
PRPS1|PRPS2	ribose-phosphate pyrophosphokinase1 (isoform unknown) or 2 (isoform unknown)				2.16909	#DIV/0!	2.16909	0	1	#DIV/0!
PRSS2|PRSS3P2	trypsin-2 or protease, serine, 3 pseudogene 2				77.0731	#DIV/0!	77.0731	0	1	#DIV/0!
PSMA7|PSMA8	proteasome subunit alphatype-7 or type-7-like (isoform unknown)			21.4259		#DIV/0!	21.4259	0	1	#DIV/0!
PSMB2	proteasome subunit beta type-2isoform unknown			14.8038		#DIV/0!	14.8038	0	1	#DIV/0!
PSMC1|PSMC1P4	proteasome (prosome, macropain) 26S subunit, ATPase, 1 pseudogene 4 or 26S protease regulatory subunit 4			15.9731		#DIV/0!	15.9731	0	1	#DIV/0!
PSMC2	26S protease regulatory subunit 7isoform unknown			3.37727		#DIV/0!	3.37727	0	1	#DIV/0!
PSMC6	26S protease regulatory subunit 10B			7.42209		#DIV/0!	7.42209	0	1	#DIV/0!
PUS10|RPS12	NOT mergeable descriptions				159.607	#DIV/0!	159.607	0	1	#DIV/0!
RAB14	ras-related protein Rab-14			12.119		#DIV/0!	12.119	0	1	#DIV/0!
RAI14	ankycorbinisoform unknown				1.7214	#DIV/0!	1.7214	0	1	#DIV/0!
RAP1A|RAP1B	ras-related proteinRap-1A or Rap-1b (isoform unknown)				15.6521	#DIV/0!	15.6521	0	1	#DIV/0!
RBM14|RBM14-RBM4	RBM14-RBM4 protein (isoform unknown) or RNA-binding protein 14 (isoform unknown)			12.7073		#DIV/0!	12.7073	0	1	#DIV/0!
RBM22	pre-mRNA-splicing factor RBM22			6.83184		#DIV/0!	6.83184	0	1	#DIV/0!
RBM8A|RBM8B	RNA-binding protein 8A or RNA binding motif protein 8B			24.8065		#DIV/0!	24.8065	0	1	#DIV/0!
RPL13A	60S ribosomal protein L13aisoform unknown				23.0765	#DIV/0!	23.0765	0	1	#DIV/0!
RPL7P32	ribosomal protein L7 pseudogene 32			16.1937		#DIV/0!	16.1937	0	1	#DIV/0!
RPS12|RPS12P4	ribosomal protein S12 pseudogene 4 or 40S ribosomal protein S12			34.699		#DIV/0!	34.699	0	1	#DIV/0!
RPS14|RPS14P10	ribosomal protein S14 pseudogene 10 or 40S ribosomal protein S14			78.6752		#DIV/0!	78.6752	0	1	#DIV/0!
RPSA|RPSAP58	ribosomal protein SA pseudogene 58 or 40S ribosomal protein SA (isoform unknown)			24.4347		#DIV/0!	24.4347	0	1	#DIV/0!
RRS1	ribosome biogenesis regulatory protein homolog			9.22692		#DIV/0!	9.22692	0	1	#DIV/0!
RUVBL2	ruvB-like 2isoform unknown			6.06126		#DIV/0!	6.06126	0	1	#DIV/0!
S100A10	protein S100-A10				4.27584	#DIV/0!	4.27584	0	1	#DIV/0!
SEPT7|SEPT7P3	septin 7 pseudogene 3 or septin-7 (isoform unknown)			4.14757		#DIV/0!	4.14757	0	1	#DIV/0!
SF3A2	splicing factor 3A subunit 2				2.00674	#DIV/0!	2.00674	0	1	#DIV/0!
SF3B4	splicing factor 3B subunit 4			11.8218		#DIV/0!	11.8218	0	1	#DIV/0!
SLC25A31|SLC25A4|SLC25A5|SLC25A6	ADP/ATP translocase4 (isoform unknown) or 1 or 2 or 3				139.748	#DIV/0!	139.748	0	1	#DIV/0!
SLC25A4|SLC25A5	ADP/ATP translocase1 or 2				6.90202	#DIV/0!	6.90202	0	1	#DIV/0!
SMARCC1	SWI/SNF complex subunit SMARCC1isoform unknown			0.73126		#DIV/0!	0.73126	0	1	#DIV/0!
SMC1A	structural maintenance of chromosomes protein 1Aisoform unknown			1.54958		#DIV/0!	1.54958	0	1	#DIV/0!
SNRPB2	U2 small nuclear ribonucleoprotein B''''			51.6081		#DIV/0!	51.6081	0	1	#DIV/0!
SNRPD2|SNRPD2P1	small nuclear ribonucleoproteinD2 pseudogene 1 or Sm D2 (isoform unknown)			57.4071		#DIV/0!	57.4071	0	1	#DIV/0!
SNW1	SNW domain-containing protein 1isoform unknown			2.80098		#DIV/0!	2.80098	0	1	#DIV/0!
SOD1	superoxide dismutase [Cu-Zn]			88.2847		#DIV/0!	88.2847	0	1	#DIV/0!
SRP54	signal recognition particle 54 kDa proteinisoform unknown				5.00042	#DIV/0!	5.00042	0	1	#DIV/0!
SRP9	signal recognition particle 9 kDa proteinisoform unknown			77.4591		#DIV/0!	77.4591	0	1	#DIV/0!
SRSF10|SRSF12	serine/arginine-rich splicing factor10 (isoform unknown) or 12 (isoform unknown)				9.6475	#DIV/0!	9.6475	0	1	#DIV/0!
SRSF2|SRSF8	serine/arginine-rich splicing factor2 or 8			18.6024		#DIV/0!	18.6024	0	1	#DIV/0!
SSBP1	single-stranded DNA-binding protein, mitochondrial				34.5853	#DIV/0!	34.5853	0	1	#DIV/0!
STAU1	double-stranded RNA-binding protein Staufen homolog 1isoform unknown			15.7047		#DIV/0!	15.7047	0	1	#DIV/0!
TCEA1|TCEA1P2|TCEA2	transcription elongation factor A(SII), 1 pseudogene 2 or protein 1 (isoform unknown) or protein 2 (isoform unknown)			15.2919		#DIV/0!	15.2919	0	1	#DIV/0!
TCEB1	transcription elongation factor B polypeptide 1isoform unknown			36.4488		#DIV/0!	36.4488	0	1	#DIV/0!
TCEB3	transcription elongation factor B polypeptide 3				3.28129	#DIV/0!	3.28129	0	1	#DIV/0!
TMEM189-UBE2V1|UBE2V1|UBE2V2	NOT mergeable descriptions			30.7403		#DIV/0!	30.7403	0	1	#DIV/0!
TOMM40	mitochondrial import receptor subunit TOM40 homologisoform unknown			23.324		#DIV/0!	23.324	0	1	#DIV/0!
TOP1|TOP1MT	DNA topoisomeraseI, mitochondrial (isoform unknown) or 1 (isoform unknown)			19.9241		#DIV/0!	19.9241	0	1	#DIV/0!
TPM1|TPM2	tropomyosinalpha-1 chain (isoform unknown) or beta chain (isoform unknown)				50.3702	#DIV/0!	50.3702	0	1	#DIV/0!
TRA2B	transformer-2 protein homolog betaisoform unknown			4.53211		#DIV/0!	4.53211	0	1	#DIV/0!
TUBB2A|TUBB2B|TUBB6	tubulinbeta-2A chain or beta-2B chain (isoform unknown) or beta-6 chain (isoform unknown)				15.7738	#DIV/0!	15.7738	0	1	#DIV/0!
TUBB|TUBB3|TUBB4A|TUBB4B	tubulinbeta-3 chain (isoform unknown) or beta-4A chain (isoform unknown) or beta-4B chain or beta chain (isoform unknown)				130.401	#DIV/0!	130.401	0	1	#DIV/0!
TUBB|TUBB4A|TUBB4B	tubulinbeta-4A chain (isoform unknown) or beta-4B chain or beta chain (isoform unknown)			459.375		#DIV/0!	459.375	0	1	#DIV/0!
TUBB|TUBB4B	tubulinbeta-4B chain or beta chain (isoform unknown)				145.54	#DIV/0!	145.54	0	1	#DIV/0!
UBE2I	SUMO-conjugating enzyme UBC9isoform unknown				30.2543	#DIV/0!	30.2543	0	1	#DIV/0!
UTP14A	U3 small nucleolar RNA-associated protein 14 homolog Aisoform unknown			2.88457		#DIV/0!	2.88457	0	1	#DIV/0!
UTP14A|UTP14C	U3 small nucleolar RNA-associated protein 14 homologA (isoform unknown) or C				1.79382	#DIV/0!	1.79382	0	1	#DIV/0!
VDAC1	voltage-dependent anion-selective channel protein 1isoform unknown			88.6284		#DIV/0!	88.6284	0	1	#DIV/0!
WBP11	WW domain-binding protein 11				6.07606	#DIV/0!	6.07606	0	1	#DIV/0!
WDR1	WD repeat-containing protein 1isoform unknown			24.43		#DIV/0!	24.43	0	1	#DIV/0!
YWHAB|YWHAG	14-3-3 proteinbeta/alpha or gamma				41.5265	#DIV/0!	41.5265	0	1	#DIV/0!
YWHAB|YWHAZ	14-3-3 proteinbeta/alpha or zeta/delta (isoform unknown)			15.5435		#DIV/0!	15.5435	0	1	#DIV/0!
ACTN1|ACTN2|ACTN4	alpha-actinin-1 (isoform unknown) or alpha-actinin-2 (isoform unknown) or alpha-actinin-4 (isoform unknown)			12.1363	13.9964	#DIV/0!	13.0664	0	2	#DIV/0!
ACTN1|ACTN3|ACTN4	alpha-actinin-1 (isoform unknown) or alpha-actinin-3 (isoform unknown) or alpha-actinin-4 (isoform unknown)			23.1405	25.6594	#DIV/0!	24.3999	0	2	#DIV/0!
AK2	adenylate kinase 2, mitochondrialisoform unknown			44.6051	39.6235	#DIV/0!	42.1143	0	2	#DIV/0!
ANP32B	acidic leucine-rich nuclear phosphoprotein 32 family member B			19.692	14.6516	#DIV/0!	17.1718	0	2	#DIV/0!
ARPC2	actin-related protein 2/3 complex subunit 2			9.45763	8.43799	#DIV/0!	8.94781	0	2	#DIV/0!
C11orf98|LBHD1	NOT mergeable descriptions			28.4491	44.7589	#DIV/0!	36.604	0	2	#DIV/0!
CALU	calumeninisoform unknown			13.7921	38.9257	#DIV/0!	26.3589	0	2	#DIV/0!
CANX	calnexinisoform unknown			52.5297	74.3318	#DIV/0!	63.4307	0	2	#DIV/0!
CAP1	adenylyl cyclase-associated protein 1isoform unknown			14.2433	17.4733	#DIV/0!	15.8583	0	2	#DIV/0!
CAPRIN1	caprin-1isoform unknown			32.7547	12.1918	#DIV/0!	22.4732	0	2	#DIV/0!
CCT6A|CCT6B	T-complex protein 1 subunitzeta (isoform unknown) or zeta-2 (isoform unknown)			12.1356	10.6422	#DIV/0!	11.3889	0	2	#DIV/0!
CDC37	hsp90 co-chaperone Cdc37isoform unknown			34.1487	19.7286	#DIV/0!	26.9387	0	2	#DIV/0!
CFL1|CFL2	cofilin-1 or cofilin-2 (isoform unknown)			149.823	274.217	#DIV/0!	212.02	0	2	#DIV/0!
CHORDC1	cysteine and histidine-rich domain-containing protein 1isoform unknown			18.2505	7.94705	#DIV/0!	13.0988	0	2	#DIV/0!
COTL1	coactosin-like protein			33.0665	20.4095	#DIV/0!	26.738	0	2	#DIV/0!
CYCS	cytochrome c			58.9231	150.076	#DIV/0!	104.499	0	2	#DIV/0!
DDX21|DDX50	nucleolar RNA helicase 2 (isoform unknown) or ATP-dependent RNA helicase DDX50 (isoform unknown)			34.5008	34.8796	#DIV/0!	34.6902	0	2	#DIV/0!
DEK	protein DEKisoform unknown			35.8117	20.5856	#DIV/0!	28.1987	0	2	#DIV/0!
DLD	dihydrolipoyl dehydrogenase, mitochondrialisoform unknown			11.9508	5.08474	#DIV/0!	8.51776	0	2	#DIV/0!
DSTN	destrinisoform unknown			36.9793	51.9153	#DIV/0!	44.4473	0	2	#DIV/0!
DYNC1H1	cytoplasmic dynein 1 heavy chain 1			0.89437	0.965586	#DIV/0!	0.929978	0	2	#DIV/0!
EEF1A1	elongation factor 1-alpha 1			4.23799	5.79004	#DIV/0!	5.01402	0	2	#DIV/0!
EIF1|EIF1B	eukaryotic translation initiation factor1b or 1			173.178	137.517	#DIV/0!	155.348	0	2	#DIV/0!
EIF2S2	eukaryotic translation initiation factor 2 subunit 2isoform unknown			16.0518	18.6397	#DIV/0!	17.3458	0	2	#DIV/0!
EIF4A3	eukaryotic initiation factor 4A-IIIisoform unknown			16.4837	19.6968	#DIV/0!	18.0903	0	2	#DIV/0!
ELAVL1	ELAV-like protein 1isoform unknown			7.6031	20.691	#DIV/0!	14.147	0	2	#DIV/0!
FKBP4	peptidyl-prolyl cis-trans isomerase FKBP4isoform unknown			7.0297	5.78692	#DIV/0!	6.40831	0	2	#DIV/0!
FLJ10595|LARS	leucine--tRNA ligase, cytoplasmic#isoform X1 family			60.298	10.6212	#DIV/0!	35.4596	0	2	#DIV/0!
FLJ35371|TPM2|TPM3|TPM4	tropomyosin family			12.0622	18.2269	#DIV/0!	15.1445	0	2	#DIV/0!
FTSJ3	pre-rRNA processing protein FTSJ3			4.2444	3.91499	#DIV/0!	4.07969	0	2	#DIV/0!
FUBP1|FUBP3	far upstream element-binding protein1 (isoform unknown) or 3 (isoform unknown)			6.75277	3.10363	#DIV/0!	4.9282	0	2	#DIV/0!
GFAP|KRT4|KRT7|KRT8|KRT80|KRT8P3|KRT8P44	NOT mergeable descriptions			18.4335	14.0233	#DIV/0!	16.2284	0	2	#DIV/0!
GFAP|KRT4|KRT7|KRT8|KRT80|KRT8P3|KRT8P44|NCKAP1	NOT mergeable descriptions			50.4639	27.2851	#DIV/0!	38.8745	0	2	#DIV/0!
GSTP1	glutathione S-transferase P			46.5078	236.641	#DIV/0!	141.575	0	2	#DIV/0!
H2AFJ|H2AFX|HIST1H2AA|HIST1H2AB|HIST1H2AC|HIST1H2AD|HIST1H2AG|HIST1H2AH|HIST1H2AK|HIST2H2AA4|HIST2H2AB|HIST2H2AC|HIST3H2A	histone family			19.0584	24.6637	#DIV/0!	21.861	0	2	#DIV/0!
H3F3A|H3F3AP4|H3F3B|HIST2H3D	histone family			204.935	200.853	#DIV/0!	202.894	0	2	#DIV/0!
HADHA	trifunctional enzyme subunit alpha, mitochondrial			14.9342	5.50613	#DIV/0!	10.2202	0	2	#DIV/0!
HMGA1	high mobility group protein HMG-I/HMG-Yisoform unknown			108.897	115.283	#DIV/0!	112.09	0	2	#DIV/0!
HMGB1	high mobility group protein B1isoform unknown			198.106	90.6427	#DIV/0!	144.375	0	2	#DIV/0!
HMGN2	non-histone chromosomal protein HMG-17			26.6495	27.0559	#DIV/0!	26.8527	0	2	#DIV/0!
HNRNPAB|HNRNPDL	heterogeneous nuclear ribonucleoproteinA/B (isoform unknown) or D-like (isoform unknown)			126.62	157.17	#DIV/0!	141.895	0	2	#DIV/0!
HNRNPC|HNRNPCL1|HNRNPCL2|HNRNPCL3	heterogeneous nuclearribonucleoprotein C-like 1 or ribonucleoprotein C-like 2 or ribonucleoprotein C-like 3 or ribonucleoproteins C1/C2 (isoform unknown)			131.499	147.892	#DIV/0!	139.696	0	2	#DIV/0!
HSP90AA1|HSP90AA2P	heat shock proteinHSP 90-alpha (isoform unknown) or 90kDa alpha (cytosolic), class A member 2			8.42731	28.2078	#DIV/0!	18.3176	0	2	#DIV/0!
HSP90AA1|HSP90AA2P|HSP90AA4P|HSP90AB1|HSP90AB3P	heat shock proteinHSP 90-alpha (isoform unknown) or 90kDa alpha (cytosolic), class A member 2, or 90kDa alpha (cytosolic), class A member 4 or HSP 90-beta (isoform unknown) or 90kDa alpha (cytosolic), class B member 3			60.809	24.1415	#DIV/0!	42.4753	0	2	#DIV/0!
HSP90AA1|HSP90AA2P|HSP90AB1	heat shock proteinHSP 90-alpha (isoform unknown) or 90kDa alpha (cytosolic), class A member 2 or HSP 90-beta (isoform unknown)			49.4383	15.6964	#DIV/0!	32.5674	0	2	#DIV/0!
HSPA1A|HSPA1B|HSPA6|HSPA7	heat shock70 kDa protein 1A/1B or 70 kDa protein 6 or 70kDa protein 7 (HSP70B)			24.3475	27.5292	#DIV/0!	25.9383	0	2	#DIV/0!
IMPDH2	inosine-5''-monophosphate dehydrogenase 2isoform unknown			68.6958	27.8531	#DIV/0!	48.2744	0	2	#DIV/0!
KPNA2	importin subunit alpha-1isoform unknown			5.95317	6.42179	#DIV/0!	6.18748	0	2	#DIV/0!
KRT10|KRT14|KRT16|KRT25|KRT26|KRT27|KRT28	keratin, type I cytoskeletal10 (isoform unknown) or 14 or 16 or 25 (isoform unknown) or 26 or 27 or 28			16.091	5.20655	#DIV/0!	10.6488	0	2	#DIV/0!
KRT1|KRT2|KRT77	keratin, type II cytoskeletal1 or 2 epidermal or 1b (isoform unknown)			176.752	107.858	#DIV/0!	142.305	0	2	#DIV/0!
KRT2	keratin, type II cytoskeletal 2 epidermal			16.2573	26.5305	#DIV/0!	21.3939	0	2	#DIV/0!
KRT9	keratin, type I cytoskeletal 9			750.053	950.587	#DIV/0!	850.32	0	2	#DIV/0!
LAP3	cytosol aminopeptidase			19.657	10.6213	#DIV/0!	15.1392	0	2	#DIV/0!
LOC388817|PPIA|PPIAL4C	isomerase family			331.494	233.98	#DIV/0!	282.737	0	2	#DIV/0!
LOC55820|VAPA|VAPB	NOT mergeable descriptions			35.4771	39.8148	#DIV/0!	37.6459	0	2	#DIV/0!
LONP1	lon protease homolog, mitochondrialisoform unknown			7.4521	3.54477	#DIV/0!	5.49843	0	2	#DIV/0!
MAT2A	S-adenosylmethionine synthase isoform type-2			28.5557	29.6281	#DIV/0!	29.0919	0	2	#DIV/0!
MIA-RAB4B|RAB10|RAB12|RAB14|RAB1A|RAB1B|RAB1C|RAB30|RAB35|RAB37|RAB39B|RAB3A|RAB3B|RAB3C|RAB3D|RAB43|RAB4A|RAB4B|RAB8A|RAB8B	NOT mergeable descriptions			88.8721	43.0462	#DIV/0!	65.9591	0	2	#DIV/0!
MIF	macrophage migration inhibitory factor			1007.78	998.713	#DIV/0!	1003.25	0	2	#DIV/0!
MRPL47	39S ribosomal protein L47, mitochondrialisoform unknown			7.48374	7.50783	#DIV/0!	7.49579	0	2	#DIV/0!
MYL6	myosin light polypeptide 6isoform unknown			32.3466	31.4403	#DIV/0!	31.8935	0	2	#DIV/0!
NAA10	N-alpha-acetyltransferase 10isoform AP17 or alpha2 precursor or hBACHb or X24 or 12 precursor or BNIP1-b or beta2 precursor or LAGE-1b or MTGR1c or 16 or Long preproprotein or e or F precursor or alpha2 or X36 or alpha 2 precursor or delta or GAD25 or 3a or LRTOMT1b or 31 or a preproprotein or 17 precursor or FST344 precursor or ITSN-s or 11 or bmf-1 or f precursor or Allergin-1S1 precursor or 10…			3.89155	4.41295	#DIV/0!	4.15225	0	2	#DIV/0!
NCAPD2	condensin complex subunit 1			0.890231	0.859705	#DIV/0!	0.874968	0	2	#DIV/0!
NHP2	H/ACA ribonucleoprotein complex subunit 2isoform a			19.1776	13.9017	#DIV/0!	16.5396	0	2	#DIV/0!
NHP2L1	NHP2-like protein 1			16.2732	19.3993	#DIV/0!	17.8362	0	2	#DIV/0!
NIFK	MKI67 FHA domain-interacting nucleolar phosphoprotein			33.4875	38.3197	#DIV/0!	35.9036	0	2	#DIV/0!
NME1	nucleoside diphosphate kinase Aisoform unknown			56.0885	61.8455	#DIV/0!	58.967	0	2	#DIV/0!
NME1-NME2|NME2	NME1-NME2 protein or nucleoside diphosphate kinase B			79.2433	64.9244	#DIV/0!	72.0838	0	2	#DIV/0!
NMT1|NMT2	glycylpeptide N-tetradecanoyltransferase1 or 2 (isoform unknown)			6.48309	7.77168	#DIV/0!	7.12738	0	2	#DIV/0!
NSA2	ribosome biogenesis protein NSA2 homologisoform AP17 or alpha2 precursor or HRG-beta3b or hBACHb or X24 or 12 precursor or BNIP1-b or alpha-B or beta2 precursor or LAGE-1b or MTGR1c or 16 or Long preproprotein or e or F precursor or alpha2 or X36 or alpha 2 precursor or delta or GAD25 or 3a or LRTOMT1b or 31 or a preproprotein or 17 precursor or FST344 precursor or ITSN-s or 11 or bmf-1 or f prec…			20.4636	23.1528	#DIV/0!	21.8082	0	2	#DIV/0!
PABP3|PABPC1|PABPC1L|PABPC1L2B|PABPC3	testis-specific poly(A) -binding protein 3 or polyadenylate-binding protein 1-like 2 or polyadenylate-binding protein 1-like (isoform unknown) or polyadenylate-binding protein 1 (isoform unknown) or polyadenylate-binding protein 3			49.6677	55.1921	#DIV/0!	52.4299	0	2	#DIV/0!
PABP3|PABPC1|PABPC1P2|PABPC3	testis-specific poly(A) -binding protein 3 or poly(A) binding protein, cytoplasmic 1 pseudogene 2 or polyadenylate-binding protein 1 (isoform unknown) or polyadenylate-binding protein 3			9.02175	12.3259	#DIV/0!	10.6738	0	2	#DIV/0!
PABPC1	polyadenylate-binding protein 1isoform unknown			24.0343	22.307	#DIV/0!	23.1707	0	2	#DIV/0!
PCCB	propionyl-CoA carboxylase beta chain, mitochondrialisoform unknown			14.3126	18.0601	#DIV/0!	16.1863	0	2	#DIV/0!
PDCD6IP	programmed cell death 6-interacting proteinisoform unknown			1.77642	4.98695	#DIV/0!	3.38169	0	2	#DIV/0!
PRDX5	peroxiredoxin-5, mitochondrialisoform unknown			13.8485	13.6205	#DIV/0!	13.7345	0	2	#DIV/0!
PRPF8	pre-mRNA-processing-splicing factor 8			0.669794	0.74234	#DIV/0!	0.706067	0	2	#DIV/0!
PRPH|VIM	NOT mergeable descriptions			76.9574	115.938	#DIV/0!	96.4475	0	2	#DIV/0!
PSMA3	proteasome subunit alpha type-3isoform unknown			17.9185	14.3572	#DIV/0!	16.1378	0	2	#DIV/0!
PSMA5	proteasome subunit alpha type-5isoform unknown			41.2145	43.4078	#DIV/0!	42.3112	0	2	#DIV/0!
PSMB3	proteasome subunit beta type-3			27.2879	19.1245	#DIV/0!	23.2062	0	2	#DIV/0!
PSMC1	26S protease regulatory subunit 4			50.258	29.3232	#DIV/0!	39.7906	0	2	#DIV/0!
PTBP1|PTBP3	polypyrimidine tract-binding protein1 (isoform unknown) or 3 (isoform unknown)			92.342	109.053	#DIV/0!	100.697	0	2	#DIV/0!
PTGES3|PTGES3P1	prostaglandin E synthase3 (cytosolic) pseudogene 1 or 3 (isoform unknown)			98.3988	94.0295	#DIV/0!	96.2141	0	2	#DIV/0!
PTMA|PTMAP2|PTMAP7	prothymosin, alpha pseudogene 2 or prothymosin, alpha pseudogene 7 or prothymosin alpha (isoform unknown)			135.279	160.957	#DIV/0!	148.118	0	2	#DIV/0!
RALY	RNA-binding protein Ralyisoform unknown			128.209	135.769	#DIV/0!	131.989	0	2	#DIV/0!
RBM3	RNA-binding protein 3			779.645	264.729	#DIV/0!	522.187	0	2	#DIV/0!
RBM39	RNA-binding protein 39isoform unknown			7.26897	16.5988	#DIV/0!	11.9339	0	2	#DIV/0!
RBMX	RNA-binding motif protein, X chromosomeisoform unknown			28.5205	25.1667	#DIV/0!	26.8436	0	2	#DIV/0!
RBMX|RBMXL1	RNA binding motif protein, X-linked-like-1 or RNA-binding motif protein, X chromosome (isoform unknown)			31.8523	34.8379	#DIV/0!	33.3451	0	2	#DIV/0!
RPF2	ribosome production factor 2 homologisoform unknown			20.1102	15.8583	#DIV/0!	17.9842	0	2	#DIV/0!
RPL13A|RPL13AP20	ribosomal protein L13a pseudogene 20 or 60S ribosomal protein L13a (isoform unknown)			74.6222	45.7573	#DIV/0!	60.1897	0	2	#DIV/0!
RPL37A|RPL37AP8	ribosomal protein L37a pseudogene 8 or 60S ribosomal protein L37a			353.051	348.5	#DIV/0!	350.775	0	2	#DIV/0!
RPL38	60S ribosomal protein L38			538.252	516.572	#DIV/0!	527.412	0	2	#DIV/0!
RPS12	40S ribosomal protein S12			138.61	207.567	#DIV/0!	173.088	0	2	#DIV/0!
RPS14|RPS14P3	40S ribosomal protein S14 or ribosomal protein S14 pseudogene 3			35.655	31.8274	#DIV/0!	33.7412	0	2	#DIV/0!
RPS21	40S ribosomal protein S21			63.1165	97.8819	#DIV/0!	80.4992	0	2	#DIV/0!
RPS27L	40S ribosomal protein S27-like			92.2973	96.8275	#DIV/0!	94.5624	0	2	#DIV/0!
RPS27|RPS27L|RPS27P17|RPS27P9	40S ribosomal protein S27-like or ribosomal protein S27 pseudogene 17 or ribosomal protein S27 pseudogene 9 or 40S ribosomal protein S27			668.429	338.725	#DIV/0!	503.577	0	2	#DIV/0!
RPSA|RPSAP19|RPSAP58	ribosomal protein SA pseudogene 19 or ribosomal protein SA pseudogene 58 or 40S ribosomal protein SA (isoform unknown)			46.2551	42.8638	#DIV/0!	44.5595	0	2	#DIV/0!
RTCB	tRNA-splicing ligase RtcB homolog			4.93859	13.8562	#DIV/0!	9.39738	0	2	#DIV/0!
S100A6	protein S100-A6			119.24	105.403	#DIV/0!	112.321	0	2	#DIV/0!
SBDS	ribosome maturation protein SBDS			7.10689	3.72306	#DIV/0!	5.41497	0	2	#DIV/0!
SF3A3	splicing factor 3A subunit 3isoform unknown			0.802256	1.39207	#DIV/0!	1.09716	0	2	#DIV/0!
SHMT1	serine hydroxymethyltransferase, cytosolicisoform unknown			2.93177	2.07046	#DIV/0!	2.50111	0	2	#DIV/0!
SHMT2	serine hydroxymethyltransferase, mitochondrialisoform unknown			21.5123	43.474	#DIV/0!	32.4932	0	2	#DIV/0!
SLC25A6	ADP/ATP translocase 3			25.7302	36.6005	#DIV/0!	31.1653	0	2	#DIV/0!
SMC4	structural maintenance of chromosomes protein 4isoform unknown			2.32036	1.80794	#DIV/0!	2.06415	0	2	#DIV/0!
SRP14	signal recognition particle 14 kDa protein			293.106	147.594	#DIV/0!	220.35	0	2	#DIV/0!
SRSF10	serine/arginine-rich splicing factor 10isoform unknown			6.86862	7.30287	#DIV/0!	7.08574	0	2	#DIV/0!
SRSF3	serine/arginine-rich splicing factor 3			22.1006	63.2578	#DIV/0!	42.6792	0	2	#DIV/0!
STIP1	stress-induced-phosphoprotein 1isoform unknown			37.9909	41.5684	#DIV/0!	39.7796	0	2	#DIV/0!
TALDO1	transaldolase			57.839	53.2827	#DIV/0!	55.5608	0	2	#DIV/0!
TOMM6	mitochondrial import receptor subunit TOM6 homolog			22.5119	13.6241	#DIV/0!	18.068	0	2	#DIV/0!
TPT1	translationally-controlled tumor proteinisoform unknown			39.5301	73.3972	#DIV/0!	56.4637	0	2	#DIV/0!
TRIM28	transcription intermediary factor 1-beta			19.6607	4.94742	#DIV/0!	12.3041	0	2	#DIV/0!
TUBB3|TUBB4A|TUBB4B|TUBB6	tubulinbeta-3 chain (isoform unknown) or beta-4A chain (isoform unknown) or beta-4B chain or beta-6 chain			34.9829	49.7403	#DIV/0!	42.3616	0	2	#DIV/0!
TUBB4A|TUBB4B	tubulinbeta-4A chain (isoform unknown) or beta-4B chain			62.7792	27.0165	#DIV/0!	44.8979	0	2	#DIV/0!
TUBB4A|TUBB4B|TUBB7P|TUBB8	tubulin beta-4A chain (isoform unknown) or tubulin beta-4B chain or tubulin, beta 7, pseudogene or tubulin beta-8 chain			120.09	39.4841	#DIV/0!	79.7868	0	2	#DIV/0!
TUBB4A|TUBB6	tubulinbeta-4A chain (isoform unknown) or beta-6 chain (isoform unknown)			31.2449	23.7569	#DIV/0!	27.5009	0	2	#DIV/0!
TUBB|TUBB2A|TUBB2B|TUBB3|TUBB4A|TUBB4B	tubulinbeta-2A chain or beta-2B chain (isoform unknown) or beta-3 chain (isoform unknown) or beta-4A chain (isoform unknown) or beta-4B chain or beta chain (isoform unknown)			281.294	315.286	#DIV/0!	298.29	0	2	#DIV/0!
U2AF2	splicing factor U2AF 65 kDa subunitisoform unknown			21.2341	21.9635	#DIV/0!	21.5988	0	2	#DIV/0!
UBE2N|UBE2NL	putative ubiquitin-conjugating enzyme E2 N-like or ubiquitin-conjugating enzyme E2 N			53.6282	57.9073	#DIV/0!	55.7678	0	2	#DIV/0!
UTP18	U3 small nucleolar RNA-associated protein 18 homologisoform unknown			4.51439	4.68183	#DIV/0!	4.59811	0	2	#DIV/0!
VDAC3	voltage-dependent anion-selective channel protein 3isoform unknown			48.0635	66.0099	#DIV/0!	57.0367	0	2	#DIV/0!
YBX3	Y-box-binding protein 3isoform unknown			8.06843	9.06967	#DIV/0!	8.56905	0	2	#DIV/0!
EGFR	epidermal growth factor receptorisoform unknown	3261.69	3297.43	1.86129	4.18957	3279.56	3.02543	2	2	1084
AHNAK2	protein AHNAK2isoform unknown	630.612	624.855		1.1721	627.733	1.1721	2	1	535.564
SF1	splicing factor 1isoform unknown	12949.3	131.448	15.1295	17.9964	6540.39	16.563	2	2	394.88
ITGB1	integrin beta-1isoform unknown	2120.15	1370.57	8.17143	6.52698	1745.36	7.34921	2	2	237.49
SLC3A2	4F2 cell-surface antigen heavy chainisoform unknown	8132.22	8771.46	37.8877	39.1887	8451.84	38.5382	2	2	219.311
FLNA	filamin-Aisoform unknown	13295.9	12643.8	73.2747	62.1709	12969.9	67.7228	2	2	191.514
VAMP2|VAMP3	vesicle-associated membrane protein2 (isoform unknown) or 3	12361	13397.7	72.9556	90.3724	12879.4	81.664	2	2	157.712
TPD52L2	tumor protein D54isoform unknown	2969.01	2183.12	14.2966	18.808	2576.07	16.5523	2	2	155.632
PLEKHB2	pleckstrin homology domain-containing family B member 2isoform unknown	91296.3	102577	535.429	724.323	96936.6	629.876	2	2	153.898
Grx-roGFP-WT|RAP1A	NOT mergeable descriptions	80137.8	90224.1	517	644.517	85180.9	580.759	2	2	146.672
AHNAK	AHNAK nucleoprotein (desmoyokin)isoform unknown	59212.8	54909	444.049	513.769	57060.9	478.909	2	2	119.148
RAP1A	ras-related protein Rap-1A	14950.8	18433.6	165.136	124.424	16692.2	144.78	2	2	115.294
FLNA|FLNC	filamin-A (isoform unknown) or filamin-C (isoform unknown)	171.876	177.544	1.76304		174.71	1.76304	2	1	99.0961
AHNAK|AHNAKRS	AHNAK-related or AHNAK nucleoprotein (desmoyokin) (isoform unknown) or neuroblast differentiation-associated protein AHNAK (isoform unknown)	74692.3	75114.5	709.344	814.122	74903.4	761.733	2	2	98.3329
PCNP	PEST proteolytic signal-containing nuclear proteinisoform unknown	487.935	544.994	5.34142		516.464	5.34142	2	1	96.6904
EFHD2	EF-hand domain-containing protein D2isoform unknown	824.096	891.922	9.46138		858.009	9.46138	2	1	90.6854
CD44	CD44 antigenisoform unknown	869.894	509.154	8.30099		689.524	8.30099	2	1	83.0653
USP14	ubiquitin carboxyl-terminal hydrolase 14isoform unknown	241.273	235.732	3.23405	2.79781	238.502	3.01593	2	2	79.0807
HSPA1A|HSPA1B|HSPA8	heat shock70 kDa protein 1A/1B or cognate 71 kDa protein (isoform unknown)	9.87019	348.431	3.74552	1.22189	179.151	2.4837	2	2	72.1305
FLNA|FLNB|FLNC	filamin-A (isoform unknown) or filamin-B (isoform unknown) or filamin-C (isoform unknown)	936.499	1178.35	16.7667	13.382	1057.42	15.0743	2	2	70.1473
LARP1	la-related protein 1isoform unknown	156.927	136.878	3.06	1.55725	146.902	2.30862	2	2	63.632
STAT1	signal transducer and activator of transcription 1-alpha/betaisoform unknown	302.984	292.513	4.32358	5.2239	297.748	4.77374	2	2	62.3721
TJP1	tight junction protein ZO-1isoform unknown	226.202	309.592	8.70908	1.01416	267.897	4.86162	2	2	55.1045
TFRC	transferrin receptor protein 1	295.883	430.56	8.7972		363.222	8.7972	2	1	41.2883
EIF4B	eukaryotic translation initiation factor 4Bisoform unknown	262.859	324.189	6.9604	9.37253	293.524	8.16646	2	2	35.9426
TAGLN2	transgelin-2isoform unknown	5245.23	4766.36	126.963	216.446	5005.79	171.704	2	2	29.1536
FLNC	filamin-Cisoform unknown	10.6466	66.2644	1.21491	1.58742	38.4555	1.40117	2	2	27.4453
TAGLN	transgelin	1126.5	1148.76	51.3465	32.7195	1137.63	42.033	2	2	27.0652
CNN3	calponin-3isoform unknown	372.998	437.595		15.3622	405.296	15.3622	2	1	26.3827
YAP1	transcriptional coactivator YAP1isoform unknown	1288.56	984.879		52.8622	1136.72	52.8622	2	1	21.5034
CNN2	calponin-2isoform unknown	444.594	581.31	26.3516	22.1526	512.952	24.2521	2	2	21.1508
TXN	thioredoxinisoform unknown	445.053	440.676	21.1154		442.865	21.1154	2	1	20.9735
KRT18	keratin, type I cytoskeletal 18	209.917	257.965	12.2834		233.941	12.2834	2	1	19.0453
NUFIP2	nuclear fragile X mental retardation-interacting protein 2	91.2213	59.1973	4.05339		75.2093	4.05339	2	1	18.5547
CALD1|LOC55873	NOT mergeable descriptions	211.43	303.255	13.6152	15.7451	257.343	14.6802	2	2	17.53
SKP1	S-phase kinase-associated protein 1isoform unknown		28.7803		1.65705	28.7803	1.65705	1	1	17.3684
STMN1	stathminisoform unknown	101.775	61.9853		5.3029	81.8804	5.3029	2	1	15.4407
AASDHPPT	L-aminoadipate-semialdehyde dehydrogenase-phosphopantetheinyl	140.033	81.9618	7.6234		110.998	7.6234	2	1	14.5601
RANGAP1	ran GTPase-activating protein 1isoform unknown		45.7992		3.25638	45.7992	3.25638	1	1	14.0645
NUDC	nuclear migration protein nudCisoform unknown	372.522	394.417	23.9535	32.0615	383.47	28.0075	2	2	13.6917
CDK1	cyclin-dependent kinase 1isoform unknown	95.362			7.43796	95.362	7.43796	1	1	12.821
CSRP1	cysteine and glycine-rich protein 1isoform unknown	1565.19	1518.12	110.133	134.029	1541.66	122.081	2	2	12.6282
CPSF6	cleavage and polyadenylation specificity factor subunit 6isoform unknown	40.724	80.3078	1.31031	8.40673	60.5159	4.85852	2	2	12.4556
CDV3	protein CDV3 homologisoform unknown	844.006	1027.53	87.3252	66.043	935.77	76.6841	2	2	12.2029
TXNL1	thioredoxin-like protein 1isoform unknown		133.94		11.3161	133.94	11.3161	1	1	11.8363
C21orf50|SON	NOT mergeable descriptions	14.5825	11.0243		1.10215	12.8034	1.10215	2	1	11.6167
DNAJA2	dnaJ homolog subfamily A member 2	25.7141	27.5055		2.48548	26.6098	2.48548	2	1	10.7061
SPTBN1	spectrin beta chain, non-erythrocytic 1isoform unknown	2.92573	3.89345		0.338719	3.40959	0.338719	2	1	10.0661
CAST	calpastatinisoform unknown	46.7007	29.4422	1.99684	5.62848	38.0715	3.81266	2	2	9.98554
CKAP5	cytoskeleton-associated protein 5isoform unknown		3.69489	0.374592		3.69489	0.374592	1	1	9.86378
MYO1B	unconventional myosin-Ibisoform unknown	22.2707	107.697	3.0078	10.4541	64.9837	6.73093	2	2	9.65448
LOC100128355|RPS27A|UBA52|UBB|UBC	NOT mergeable descriptions	363.848	368.747	39.2093	39.4969	366.298	39.3531	2	2	9.30797
SF3B1	splicing factor 3B subunit 1isoform unknown	26.5308	28.0612	3.52203	2.75798	27.296	3.14	2	2	8.69299
MAP4	microtubule-associated protein 4isoform unknown	79.1155	55.6369	4.44066	11.1645	67.3762	7.80258	2	2	8.63512
CTPS1	CTP synthase 1isoform unknown	256.537	114.236	14.8608	28.2381	185.386	21.5495	2	2	8.60282
G3BP1	ras GTPase-activating protein-binding protein 1isoform unknown	320.959	339.157	49.3127	34.7985	330.058	42.0556	2	2	7.84814
PCBP1	poly(rC)-binding protein 1	470.63	294.411	64.4901	33.0522	382.52	48.7712	2	2	7.84317
CCT8	T-complex protein 1 subunit thetaisoform unknown	651.738	707.723	83.882	91.4905	679.731	87.6863	2	2	7.75185
BASP1	brain acid soluble protein 1	194.715	253.639	30.0877	36.5041	224.177	33.2959	2	2	6.73287
THRAP3	thyroid hormone receptor-associated protein 3	9.45852	3.37632	1.0032	0.970562	6.41742	0.986881	2	2	6.50273
RPS27A|UBA52|UBB|UBC	NOT mergeable descriptions	16913.1	13249.3	2503.56	2396.75	15081.2	2450.15	2	2	6.15521
CLIC1	chloride intracellular channel protein 1		99.6264	16.4068		99.6264	16.4068	1	1	6.07228
LASP1	LIM and SH3 domain protein 1isoform unknown	384.237	254.958		56.1553	319.598	56.1553	2	1	5.69132
C21orf50|FLJ21099|SON	NOT mergeable descriptions	59.8971	39.7838		10.556	49.8405	10.556	2	1	4.72152
MARCKSL1	MARCKS-related protein		21.6096		4.74699	21.6096	4.74699	1	1	4.55227
B-ALPHA-1|TUBA1A|TUBA1B|TUBA1C|TUBA3C|TUBA3D|TUBA3E	tubulin alpha family	473.849	949.077	156.208	196.708	711.463	176.458	2	2	4.03192
B-ALPHA-1|TUBA1A|TUBA1B|TUBA1C|TUBA3C|TUBA3D|TUBA4A|TUBA8	tubulin alpha family	217.089	280.932	58.9144	70.7639	249.01	64.8391	2	2	3.84044
PRRC2A|PRRC2B|PRRC2C	proteinPRRC2A (isoform unknown) or PRRC2B or PRRC2C (isoform unknown)	2.1529	2.26902	0.624073	0.592367	2.21096	0.60822	2	2	3.63514
PPP1R12A	protein phosphatase 1 regulatory subunit 12Aisoform unknown	10.761	9.94336	2.21731	3.49683	10.3522	2.85707	2	2	3.62335
TUBB|TUBB2A|TUBB2B|TUBB3	tubulinbeta-2A chain or beta-2B chain or beta-3 chain (isoform unknown) or beta chain (isoform unknown)	293.223	616.45	143.501	111.047	454.836	127.274	2	2	3.57368
HIST1H1A|HIST1H1B|HIST1H1C|HIST1H1D|HIST1H1E|HIST1H1T	histoneH1.1 or H1.5 or H1.2 or H1.3 or H1.4 or H1t	1411.16	2472.65	178.628	940.297	1941.9	559.462	2	2	3.47102
RCC2	protein RCC2	85.5102		25.0611	24.8441	85.5102	24.9526	1	2	3.4269
C19orf43	uncharacterized protein C19orf43	80.8813	82.6542	23.9111		81.7677	23.9111	2	1	3.41966
EIF5A	eukaryotic translation initiation factor 5A-1isoform AP17 or hBACHb or X24 or 12 precursor or BNIP1-b or LAGE-1b or MTGR1c or 16 or e or F precursor or X36 or alpha 2 precursor or delta or 3a or 31 or a preproprotein or 11 or bmf-1 or f precursor or 10 precursor or X1 or X38 or sigma or p16INK4a or 29 or G6b-E precursor or 15 or 8 precursor or alpha preproprotein or MRP7A or 2 precursor or X9 or …	431.821	424.341	95.4934	158.621	428.081	127.057	2	2	3.3692
PSMA4	proteasome subunit alpha type-4isoform unknown		53.9711	16.6268		53.9711	16.6268	1	1	3.24603
TPD52	tumor protein D52isoform unknown	15.2449	16.5692	5.08184	4.83019	15.907	4.95602	2	2	3.20964
TUBB|TUBB2A|TUBB2B|TUBB3|TUBB4B|TUBB6	tubulinbeta-2A chain or beta-2B chain (isoform unknown) or beta-3 chain (isoform unknown) or beta-4B chain or beta-6 chain or beta chain (isoform unknown)	582.261	889.954	396.949	67.125	736.108	232.037	2	2	3.17237
DHX15	putative pre-mRNA-splicing factor ATP-dependent RNA helicase DHX15	20.7329	25.3517	8.54477	6.3157	23.0423	7.43024	2	2	3.10115
NAP1L1	nucleosome assembly protein 1-like 1isoform unknown	153.999	177.289	25.8255	81.4667	165.644	53.6461	2	2	3.08772
KPNA4	importin subunit alpha-3	10.8791	8.48688	3.09734	3.26566	9.68299	3.1815	2	2	3.04353
DNAJC14|SARNP	NOT mergeable descriptions	68.9427		29.3207	16.5305	68.9427	22.9256	1	2	3.00724
NCL	nucleolin	1047.96	886.363	411.508	232.934	967.159	322.221	2	2	3.00154
HDLBP	vigilinisoform unknown	84.569	88.3668	30.8646	27.1261	86.4679	28.9953	2	2	2.98213
CRIP2	cysteine-rich protein 2	375.912	229.883	113.799	89.6233	302.898	101.711	2	2	2.97802
PPP1CA|PPP1CB|PPP1CC	serine/threonine-protein phosphatasePP1-alpha catalytic subunit (isoform unknown) or PP1-beta catalytic subunit (isoform unknown) or PP1-gamma catalytic subunit (isoform unknown)	94.5331	91.4776	35.1243	27.9883	93.0053	31.5563	2	2	2.94728
CLTC|CLTCL1|CLTCL2	clathrin heavy chain 2 (isoform unknown) or clathrin, heavy polypeptide-like 2 or clathrin heavy chain 1 (isoform unknown)	11.5695		3.67813	4.25887	11.5695	3.9685	1	2	2.91532
EIF5B	eukaryotic translation initiation factor 5B	95.3706	62.5881	27.0823	27.1672	78.9794	27.1247	2	2	2.91171
PCBP2	poly(rC)-binding protein 2isoform unknown	68.6232	128.975	37.1021	32.3037	98.799	34.7029	2	2	2.847
MKI67	antigen KI-67isoform unknown	12.4244	15.9428	5.00158		14.1836	5.00158	2	1	2.83583
PRDX1	peroxiredoxin-1	2325.89	2103	674.552	895.669	2214.45	785.11	2	2	2.82056
VAPA	vesicle-associated membrane protein-associated protein Aisoform unknown	115.191	127.456	46.3103	39.9293	121.324	43.1198	2	2	2.81364
CBX3|HECH	NOT mergeable descriptions	47.318	46.5363	14.4956	18.9263	46.9271	16.711	2	2	2.80817
TUBA1B|TUBA4A	tubulinalpha-1B chain or alpha-4A chain (isoform unknown)	378.096	507.381		158.325	442.739	158.325	2	1	2.7964
EIF3A	eukaryotic translation initiation factor 3 subunit A	17.6869	11.3744	5.36121	5.04978	14.5307	5.20549	2	2	2.79141
LOC642969|PGAM1	phosphoglycerate mutase 1 family		150.186	29.1035	79.1055	150.186	54.1045	1	2	2.77585
DDX3X|DDX3Y	ATP-dependent RNA helicaseDDX3X (isoform unknown) or DDX3Y (isoform unknown)	248.511	101.012	52.5373	74.5345	174.761	63.5359	2	2	2.75059
PPIA	peptidyl-prolyl cis-trans isomerase Aisoform unknown	345.932	391.465	209.429	63.0599	368.699	136.245	2	2	2.70615
ANXA2|ANXA2P2	annexinA2 pseudogene 2 or A2 (isoform unknown)	4102.92	3639.75	1508.31	1403.09	3871.33	1455.7	2	2	2.65943
TCOF1	treacle proteinisoform unknown	79.3199	71.8768	24.788	32.1402	75.5984	28.4641	2	2	2.65592
PCBP1|PCBP2|PCBP3	poly(rC) -binding protein1 or 2 (isoform unknown) or 3 (isoform unknown)	134.212	131.14	54.455	46.3035	132.676	50.3792	2	2	2.63354
DBN1	drebrinisoform unknown	22.6852	96.6901		22.6675	59.6877	22.6675	2	1	2.63318
CAPZB	F-actin-capping protein subunit betaisoform unknown	41.4499	35.5706		14.6413	38.5103	14.6413	2	1	2.63026
RAB7A	ras-related protein Rab-7a	64.3812		24.5403		64.3812	24.5403	1	1	2.62349
UAP1	UDP-N-acetylhexosamine pyrophosphorylaseisoform unknown	46.1848	51.9948	24.4135	13.0684	49.0898	18.741	2	2	2.61939
TPX2	targeting protein for Xklp2isoform unknown	4.34838		1.67999		4.34838	1.67999	1	1	2.58834
API5	apoptosis inhibitor 5isoform unknown	14.6337		6.8208	4.52906	14.6337	5.67493	1	2	2.57867
CNPY2	protein canopy homolog 2isoform unknown	16.5074		6.48969		16.5074	6.48969	1	1	2.54364
ANXA2	annexin A2	938.071	1016.08	364.11	411.61	977.076	387.86	2	2	2.51915
DCUN1D5	DCN1-like protein 5isoform unknown	79.2465	72.2011	33.6978	26.9379	75.7238	30.3178	2	2	2.49767
RNH1	ribonuclease inhibitorisoform unknown		16.2584	9.84739	3.25684	16.2584	6.55211	1	2	2.48139
ATP5O	ATP synthase subunit O, mitochondrial	70.7166	58.6762	24.9799	27.4034	64.6964	26.1916	2	2	2.47012
NONO	non-POU domain-containing octamer-binding proteinisoform unknown	722.81	580.017	175.646	351.935	651.414	263.791	2	2	2.46943
RPL36A|RPL36A-HNRNPH2|RPL36AL	RPL36A-HNRNPH2 protein	1386.38	713.483	413.444	440.4	1049.93	426.922	2	2	2.45931
CHCHD3	MICOS complex subunit MIC19isoform unknown	14.2252	14.805	5.5021	6.40643	14.5151	5.95427	2	2	2.43777
RPS27A	ubiquitin-40S ribosomal protein S27a	2178.39	1718.27	781.796	840.816	1948.33	811.306	2	2	2.40147
XRCC6	X-ray repair cross-complementing protein 6isoform unknown	84.2482	78.2586	27.9319	40.4592	81.2534	34.1956	2	2	2.37614
SAFB|SAFB2	scaffold attachment factorB2 (isoform unknown) or B1 (isoform unknown)	21.5264		8.77326	9.46233	21.5264	9.1178	1	2	2.36092
KRT8|KRT8P44	keratin 8 pseudogene 44 or keratin, type II cytoskeletal 8 (isoform unknown)	24.0581	26.9454	11.5618	10.0564	25.5018	10.8091	2	2	2.35929
SNRPE	small nuclear ribonucleoprotein Eisoform unknown	262.776	261.121	119.729	104.44	261.949	112.085	2	2	2.33706
H2AFY	core histone macro-H2A.1isoform unknown	103.517	110.413	61.5375	30.0021	106.965	45.7698	2	2	2.33703
ATP1A1|ATP1A3	sodium/potassium-transporting ATPase subunitalpha-1 (isoform unknown) or alpha-3 (isoform unknown)	6.13387		2.65227		6.13387	2.65227	1	1	2.31269
HSPA1A|HSPA1B|HSPA1L|HSPA2|HSPA6|HSPA7|HSPA8	heatshock 70 kDa protein 1A/1B or shock 70 kDa protein 1-like (isoform unknown) or shock-related 70 kDa protein 2 or shock 70 kDa protein 6 or shock 70kDa protein 7 (HSP70B) or shock cognate 71 kDa protein (isoform unknown)	300.233	349.791	134.075	147.149	325.012	140.612	2	2	2.31142
SLC25A4|SLC25A6	ADP/ATP translocase1 or 3	33.2143	33.0546	13.9937	14.8278	33.1345	14.4108	2	2	2.29928
RPL27|RPL27P2|RPL27P8	ribosomal protein L27 pseudogene 2 or ribosomal protein L27 pseudogene 8 or 60S ribosomal protein L27	804.782		331.885	371.979	804.782	351.932	1	2	2.28676
SUMO2|SUMO3|SUMO4	small ubiquitin-related modifier2 (isoform unknown) or 3 (isoform unknown) or 4	370.383	387.076		165.905	378.73	165.905	2	1	2.28281
RPS5	40S ribosomal protein S5	460.344	391.523	242.725	132.361	425.934	187.543	2	2	2.27113
LOC51624|SERBP1	NOT mergeable descriptions	345.377	133.238	57.8104	153.85	239.307	105.83	2	2	2.26124
CTNNA1	catenin alpha-1isoform unknown		20.2461	14.1394	3.8788	20.2461	9.00908	1	2	2.2473
PRSS1	trypsin-1isoform unknown	14121.1	10688.5	5506.66	5608.72	12404.8	5557.69	2	2	2.23201
DDX39A|DDX39B	ATP-dependent RNA helicase DDX39A (isoform unknown) or spliceosome RNA helicase DDX39B	39.5603	59.818	20.2919	25.1169	49.6891	22.7044	2	2	2.18852
HSPA1A|HSPA1B|HSPA1L|HSPA2|HSPA5|HSPA8	heat shock 70 kDa protein 1A/1B or heat shock 70 kDa protein 1-like (isoform unknown) or heat shock-related 70 kDa protein 2 or 78 kDa glucose-regulated protein or heat shock cognate 71 kDa protein (isoform unknown)	170.04	159.209	68.8398	84.2466	164.625	76.5432	2	2	2.15074
HIST1H3B|HIST1H3F|HIST1H3I	histone H3.1	2059.87	3465.09	1126.67	1478.98	2762.48	1302.82	2	2	2.12038
MAP1B	microtubule-associated protein 1Bisoform unknown	13.8638	7.78312	6.05248	4.19057	10.8235	5.12152	2	2	2.11333
MTDH	protein LYRICisoform unknown	63.4063	60.5144	40.7974	17.8825	61.9604	29.3399	2	2	2.11181
PDCD5	programmed cell death protein 5isoform unknown	31.0326	44.0186		17.8467	37.5256	17.8467	2	1	2.10267
PSME2	proteasome activator complex subunit 2isoform unknown		15.7016		7.49398	15.7016	7.49398	1	1	2.09522
HSPA8	heat shock cognate 71 kDa proteinisoform unknown	1701.51	1707.43	932.614	716.682	1704.47	824.648	2	2	2.0669
PSMB7	proteasome subunit beta type-7		28.922	14.1218		28.922	14.1218	1	1	2.04804
DDX3X	ATP-dependent RNA helicase DDX3Xisoform unknown	18.5226	15.1154	8.75907	7.67687	16.819	8.21797	2	2	2.04661
TMPO	thymopoietinisoform unknown	92.6978	26.9638	29.3049		59.8308	29.3049	2	1	2.04166
HSPA8|HSPA8P8	heat shock70kDa protein 8 pseudogene 8 or cognate 71 kDa protein (isoform unknown)	817.012	818.217	399.786	412.503	817.614	406.144	2	2	2.01311
B-ALPHA-1|TUBA1A|TUBA1B|TUBA1C|TUBA4A|TUBAL3	tubulin alpha family	190.632	416.758	151.701		303.695	151.701	2	1	2.00193
SND1	staphylococcal nuclease domain-containing protein 1isoform unknown	9.90801	9.81999	4.81196	5.06492	9.864	4.93844	2	2	1.99739
EEF1A1|EEF1A1P5	eukaryotic translation elongation factor 1 alpha 1 pseudogene 5 or elongation factor 1-alpha 1 (isoform unknown)	1607.93	2750.87	1240.92	946.91	2179.4	1093.91	2	2	1.9923
H1F0	histone H1.0	1638.4	1701.96	1016.52	664.069	1670.18	840.295	2	2	1.98761
NARS	asparagine--tRNA ligase, cytoplasmicisoform unknown		14.825	7.54847		14.825	7.54847	1	1	1.96397
PGD	6-phosphogluconate dehydrogenase, decarboxylatingisoform unknown	5.7008	4.43788	2.98026	2.28971	5.06934	2.63499	2	2	1.92386
CDC5L	cell division cycle 5-like proteinisoform unknown	5.7432	16.9552	5.33209	6.49233	11.3492	5.91221	2	2	1.91962
RAB1A|RAB1B|RAB1C	ras-related protein Rab-1A (isoform unknown) or ras-related protein Rab-1B or RAB1C, member RAS oncogene family pseudogene	100.316	99.8295	52.3593		100.073	52.3593	2	1	1.91127
B-ALPHA-1|TUBA1A|TUBA1B|TUBA3C|TUBA3D|TUBA3E|TUBA4A|TUBA8	tubulin alpha family	302.81	305.865	163.343	156.819	304.337	160.081	2	2	1.90115
EZR|MSN|RDX	NOT mergeable descriptions	543.196	300.72	306.008	137.894	421.958	221.951	2	2	1.90113
MYBBP1A	myb-binding protein 1Aisoform unknown	9.96055	32.3829	9.90845	12.4356	21.1717	11.172	2	2	1.89506
PC	pyruvate carboxylase, mitochondrial	19449.8	18355.7	9842.63	10178.9	18902.7	10010.8	2	2	1.88824
RAB10|RAB13|RAB15|RAB1A|RAB1B|RAB1C|RAB8A|RAB8B	ras-related protein Rab-10 or ras-related protein Rab-13 (isoform unknown) or ras-related protein Rab-15 (isoform unknown) or ras-related protein Rab-1A (isoform unknown) or ras-related protein Rab-1B or RAB1C, member RAS oncogene family pseudogene or ras-related protein Rab-8A (isoform unknown) or ras-related protein Rab-8B (isoform unknown)		90.9582		48.4497	90.9582	48.4497	1	1	1.87738
NME1-NME2|NME2|NME2P1	NME1-NME2 protein or NME/NM23 nucleoside diphosphate kinase 2 pseudogene 1 or nucleoside diphosphate kinase B	29.3061	31.0762	15.8279	16.4915	30.1912	16.1597	2	2	1.8683
RPS26|RPS26P15|RPS26P58	ribosomal protein S26 pseudogene 15 or ribosomal protein S26 pseudogene 58 or 40S ribosomal protein S26	138.888	255.788		105.639	197.338	105.639	2	1	1.86805
RPS15|RPS15P4	ribosomal protein S15 pseudogene 4 or 40S ribosomal protein S15 (isoform unknown)	1067.8	395.842	450.582	334.799	731.821	392.691	2	2	1.86361
KIF5B	kinesin-1 heavy chain	6.47898	7.17649		3.66575	6.82774	3.66575	2	1	1.86257
SLC25A4|SLC25A5|SLC25A6	ADP/ATP translocase1 or 2 or 3	170.378	161.672	93.3378	86.4211	166.025	89.8794	2	2	1.84719
SERBP1	plasminogen activator inhibitor 1 RNA-binding proteinisoform unknown	42.4976	40.3143	22.6364	22.5985	41.406	22.6175	2	2	1.83071
ALB	serum albumin	10.2889		5.64196		10.2889	5.64196	1	1	1.82363
RPL36A|RPL36A-HNRNPH2|RPL36AL|RPL36AP7|RPL36AP8	RPL36A-HNRNPH2 protein	471.995	486.123	238.496	288.274	479.059	263.385	2	2	1.81885
ETF1	eukaryotic peptide chain release factor subunit 1isoform unknown	20.729	20.0515	11.2398		20.3903	11.2398	2	1	1.81412
ABCF1	ATP-binding cassette sub-family F member 1isoform unknown	84.2071	45.8844	22.8604	49.1435	65.0457	36.002	2	2	1.80673
RBBP6	E3 ubiquitin-protein ligase RBBP6isoform unknown	3.04376	3.91489	1.94525		3.47933	1.94525	2	1	1.78862
SET	protein SETisoform unknown		22.8398	12.8068		22.8398	12.8068	1	1	1.78341
HIST1H1A|HIST1H1C|HIST1H1D|HIST1H1E|HIST1H1T	histoneH1.1 or H1.2 or H1.3 or H1.4 or H1t	10381.4	12101.4	4210.91	8429.69	11241.4	6320.3	2	2	1.77862
RPL27	60S ribosomal protein L27	6007.98	6927.64	3797.79	3598.7	6467.81	3698.25	2	2	1.74889
IPO7	importin-7	4.72059	4.58702	2.5114	2.81341	4.6538	2.6624	2	2	1.74797
NOP56	nucleolar protein 56	43.4716	108.605	43.1602	44.6991	76.0382	43.9296	2	2	1.73091
HMGN2|HMGN2P28	high mobility group nucleosomal binding domain 2 pseudogene 28 or non-histone chromosomal protein HMG-17	148.517	148.875	88.3633	84.0991	148.696	86.2312	2	2	1.72439
GNB2L1|LOC643534	NOT mergeable descriptions	75.1444			43.9423	75.1444	43.9423	1	1	1.71007
SARS	serine--tRNA ligase, cytoplasmicisoform unknown	15.0821	27.3955	12.4209		21.2388	12.4209	2	1	1.70992
YWHAQ	14-3-3 protein theta	160.63	86.9032	55.3991	89.6357	123.766	72.5174	2	2	1.70671
DDX39B	spliceosome RNA helicase DDX39B		6.69374		3.95245	6.69374	3.95245	1	1	1.69357
SRP68	signal recognition particle subunit SRP68isoform unknown	9.89118	3.29687		3.90293	6.59402	3.90293	2	1	1.6895
PABP3|PABPC1|PABPC1L|PABPC3|PABPC4	testis-specific poly(A) -binding protein 3 or polyadenylate-binding protein 1-like (isoform unknown) or polyadenylate-binding protein 1 (isoform unknown) or polyadenylate-binding protein 3 or polyadenylate-binding protein 4 (isoform unknown)	24.4528	35.9426	19.726	16.0299	30.1977	17.8779	2	2	1.68911
SNRNP200	U5 small nuclear ribonucleoprotein 200 kDa helicase	2.26271	1.66013		1.16392	1.96142	1.16392	2	1	1.68518
B-ALPHA-1|TUBA1A|TUBA1B|TUBA1C|TUBA3C|TUBA3D|TUBA3E|TUBA4A|TUBA4B|TUBA8	tubulin alpha family	379.577	819.245	359.464	355.346	599.411	357.405	2	2	1.67712
RPL29|RPL29P30	ribosomal protein L29 pseudogene 30 or 60S ribosomal protein L29	1296.67	1358.63	740.129	856.274	1327.65	798.201	2	2	1.6633
HSPA1L|HSPA2|HSPA5|HSPA8	heat shock 70 kDa protein 1-like (isoform unknown) or heat shock-related 70 kDa protein 2 or 78 kDa glucose-regulated protein or heat shock cognate 71 kDa protein (isoform unknown)	1083.74	1002.4	639.576	616.011	1043.07	627.793	2	2	1.66149
TMED10	transmembrane emp24 domain-containing protein 10	28.2129	28.9209	17.2115	17.5568	28.5669	17.3842	2	2	1.64327
KIAA0020	pumilio domain-containing protein KIAA0020	17.5651		8.37668	13.0192	17.5651	10.698	1	2	1.64191
CHD3|CHD4|CHD5	chromodomain-helicase-DNA-binding protein3 (isoform unknown) or 4 (isoform unknown) or 5	1.28088		0.58466	0.984882	1.28088	0.784771	1	2	1.63217
TUBB|TUBB2A|TUBB2B|TUBB4A|TUBB4B|TUBB6|TUBB7P|TUBB8	tubulin beta-2A chain or tubulin beta-2B chain (isoform unknown) or tubulin beta-4A chain (isoform unknown) or tubulin beta-4B chain or tubulin beta-6 chain (isoform unknown) or tubulin, beta 7, pseudogene or tubulin beta-8 chain (isoform unknown) or tubulin beta chain (isoform unknown)	841.318	716.019	392.342	562.22	778.669	477.281	2	2	1.63147
LOC643576|PGAM1	phosphoglycerate mutase 1 family	203.217	217.518		129.324	210.368	129.324	2	1	1.62667
RPS8|RPS8P10	ribosomal protein S8 pseudogene 10 or 40S ribosomal protein S8	4373.4	4021.81	2541.43	2636.63	4197.6	2589.03	2	2	1.6213
EIF4H|WBSCR1	eukaryotic initiation factor family	79.2758	123.661	40.2536	85.9008	101.469	63.0772	2	2	1.60864
UBAP2L	ubiquitin-associated protein 2-likeisoform unknown	32.2068	47.6636	38.5113	11.7905	39.9352	25.1509	2	2	1.58782
RPL23A|RPL23AP32|RPL23AP42|RPL23AP74	ribosomal protein L23a pseudogene 32 or ribosomal protein L23a pseudogene 42 or ribosomal protein L23a pseudogene 74 or 60S ribosomal protein L23a	370.49	416.782	244.73	253.219	393.636	248.975	2	2	1.58103
ANXA1	annexin A1isoform unknown	177.114	212.083	74.5982	172.275	194.599	123.437	2	2	1.57651
EEF1G	elongation factor 1-gamma	188.953	212.493	104.88	151.001	200.723	127.941	2	2	1.56887
ACTA1|ACTA2|ACTB|ACTBL2|ACTC1|ACTG1|ACTG2|POTEE|POTEF|POTEKP	NOT mergeable descriptions	1100.67	1037.93	758.536	610.523	1069.3	684.529	2	2	1.5621
HNRNPA1	heterogeneous nuclear ribonucleoprotein A1isoform unknown	148.998	157.281	89.7261	107.44	153.14	98.5831	2	2	1.55341
RPL23A|RPL23AP42|RPL23AP5	ribosomal protein L23a pseudogene 42 or ribosomal protein L23a pseudogene 5 or 60S ribosomal protein L23a	2921.75	2808.77	1767.17	1937.5	2865.26	1852.34	2	2	1.54684
RPL23A|RPL23AP42|RPL23AP74	ribosomal protein L23a pseudogene 42 or ribosomal protein L23a pseudogene 74 or 60S ribosomal protein L23a	760.128	801.991	504.831	505.176	781.06	505.003	2	2	1.54664
H2BFS|HIST1H2BB|HIST1H2BC|HIST1H2BD|HIST1H2BE|HIST1H2BH|HIST1H2BI|HIST1H2BJ|HIST1H2BK|HIST1H2BL|HIST1H2BM|HIST1H2BN|HIST1H2BO|HIST2H2BE|HIST2H2BF|HIST3H2BB	histone H2B family	4026.82	8120.15	3771.76	4105.1	6073.48	3938.43	2	2	1.54211
HSPA1A|HSPA1B|HSPA1L|HSPA2|HSPA8	heatshock 70 kDa protein 1A/1B or shock 70 kDa protein 1-like (isoform unknown) or shock-related 70 kDa protein 2 or shock cognate 71 kDa protein (isoform unknown)	89.893	84.4823	53.0937	60.0131	87.1876	56.5534	2	2	1.54169
LOC642969|PGAM1|PGAM4	phosphoglycerate mutase family	233.909	183.075	184.562	87.4246	208.492	135.994	2	2	1.5331
EEF1B2|EEF1B2P3|EEF1B2P6|EEF1D|EEF1DP1|FLJ20897	elongation factor 1 family	231.453		147.781	154.283	231.453	151.032	1	2	1.53248
TCEA1|TCEA1P2	transcription elongation factor A(SII), 1 pseudogene 2 or protein 1 (isoform unknown)		55.2342	50.3041	21.813	55.2342	36.0586	1	2	1.53179
TUBB2A|TUBB2B|TUBB4B	tubulinbeta-2A chain or beta-2B chain (isoform unknown) or beta-4B chain	87.6718	85.7877	82.8833	30.6016	86.7298	56.7424	2	2	1.52848
RBM25	RNA-binding protein 25isoform unknown	3.46246	1.06498	1.67759	1.2874	2.26372	1.4825	2	2	1.52697
RPL36A|RPL36A-HNRNPH2|RPL36AP7|RPL36AP8	RPL36A-HNRNPH2 protein (isoform unknown) or ribosomal protein L36a pseudogene 7 or ribosomal protein L36a pseudogene 8 or 60S ribosomal protein L36a (isoform unknown)	848.669	905.339		574.873	877.004	574.873	2	1	1.52556
DDX3Y	ATP-dependent RNA helicase DDX3Yisoform unknown	5.7517	7.65237	4.36043	4.44874	6.70204	4.40459	2	2	1.5216
HSPA1A|HSPA1B|HSPA1L|HSPA6|HSPA7	heat shock70 kDa protein 1A/1B or 70 kDa protein 1-like (isoform unknown) or 70 kDa protein 6 or 70kDa protein 7 (HSP70B)	16.3214	14.6487	10.1846		15.485	10.1846	2	1	1.52044
ARHGDIA	rho GDP-dissociation inhibitor 1isoform unknown	64.8402		42.6822		64.8402	42.6822	1	1	1.51914
RPL29	60S ribosomal protein L29	212.69	338.794	188.324	177.315	275.742	182.82	2	2	1.50827
HIST1H1A	histone H1.1		51.3744		34.2941	51.3744	34.2941	1	1	1.49805
CCT5	T-complex protein 1 subunit epsilonisoform unknown	6.47848	28.3466	21.5402	1.75375	17.4125	11.647	2	2	1.49503
TUBA1B|TUBA1C|TUBA4A|TUBA4B|TUBA8	tubulin alpha-1B chain or tubulin alpha-1C chain (isoform unknown) or tubulin alpha-4A chain (isoform unknown) or putative tubulin-like protein alpha-4B or tubulin alpha-8 chain (isoform unknown)	729.04	1443.82	812.974	640.686	1086.43	726.83	2	2	1.49475
PPP2R1A	serine/threonine-protein phosphatase 2A 65 kDa regulatory subunit A	13.2763	12.4077	9.94416	7.24713	12.842	8.59564	2	2	1.49401
DHX9	ATP-dependent RNA helicase A	11.7843	19.6176	11.5797	9.58854	15.701	10.5841	2	2	1.48345
RPS15	40S ribosomal protein S15isoform alpha2 precursor or hBACHb or 12 precursor or BNIP1-b or beta2 precursor or LAGE-1b or MTGR1c or Long preproprotein or pmx-1a or alpha2 or X36 or E1 proprotein or alpha 2 precursor or p18 or GAD25 or 31 or Allergin-1S1 precursor or X1 or 1g or M or X38 or GPR120-S or 29 or PTEN or G6b-E precursor or 15 or 8 precursor or alpha preproprotein or CaMBPv1 or 2 precurso…	2294.18	2002.18	1176.33	1732.62	2148.18	1454.48	2	2	1.47694
ENO1|ENO1B|MPB1	NOT mergeable descriptions	373.677	292.797	185.982	267.135	333.237	226.558	2	2	1.47087
HDGF	hepatoma-derived growth factorisoform unknown		16.8065	16.5056	6.35573	16.8065	11.4306	1	2	1.4703
RPS23	40S ribosomal protein S23	4668.45	4593.1	2988.6	3315.62	4630.78	3152.11	2	2	1.4691
DNAJA1	dnaJ homolog subfamily A member 1		6.57527		4.47755	6.57527	4.47755	1	1	1.46849
EEF1B2|EEF1B2P3	eukaryotic translation elongation factor 1 beta 2 pseudogene 3 or elongation factor 1-beta	45.1065	46.9105	31.3319		46.0085	31.3319	2	1	1.46842
EBNA1BP2	probable rRNA-processing protein EBP2isoform unknown	16.6822		8.94876	13.9907	16.6822	11.4697	1	2	1.45446
PABPC1|PABPC1L|PABPC5	polyadenylate-binding protein1-like (isoform unknown) or 1 (isoform unknown) or 5	37.5254	37.1907	26.0399	25.5391	37.358	25.7895	2	2	1.44857
EIF3M	eukaryotic translation initiation factor 3 subunit Misoform unknown		11.1514	2.19316	13.2616	11.1514	7.72738	1	2	1.4431
ACTB|ACTG1|POTEE|POTEF	NOT mergeable descriptions	1210	1042.06	770.842	792.704	1126.03	781.773	2	2	1.44035
LLPH|LOC100506562	NOT mergeable descriptions	252.973	263.925	184.063	175.886	258.449	179.974	2	2	1.43603
RPL7|RPL7P23|RPL7P32	ribosomal protein L7 pseudogene 23 or ribosomal protein L7 pseudogene 32 or 60S ribosomal protein L7 (isoform unknown)	42.6955			29.8667	42.6955	29.8667	1	1	1.42954
EIF5A|EIF5A2|EIF5AL1	eukaryotic translation initiation factor5A-2 or 5A-1-like or 5A-1 (isoform unknown)	521.387	830.897	354.269	592.638	676.142	473.454	2	2	1.42811
ACTG1	actin, cytoplasmic 2	213.715	210.283	125.214	171.943	211.999	148.578	2	2	1.42685
EIF3F|EIF3FP3	eukaryotic translation initiation factor3, subunit F pseudogene 3 or 3 subunit F	47.8372	41.5692	42.7216	20.7313	44.7032	31.7264	2	2	1.40902
HIST1H1C|HIST1H1D|HIST1H1E	histoneH1.2 or H1.3 or H1.4	9591.28	9313	6794.61	6678.78	9452.14	6736.7	2	2	1.40308
HSPA2|HSPA6|HSPA8	heatshock-related 70 kDa protein 2 or shock 70 kDa protein 6 or shock cognate 71 kDa protein (isoform unknown)	136.699	137.615	94.7544	100.78	137.157	97.7671	2	2	1.4029
B-ALPHA-1|TUBA1A|TUBA1B|TUBA1C	tubulin alpha family	707.718	1398.41	753.122	754.553	1053.07	753.837	2	2	1.39694
HNRNPA1|HNRNPA1L2|HNRNPA1P8	heterogeneous nuclear ribonucleoproteinA1-like 2 or A1 pseudogene 8 or A1 (isoform unknown)	612.808	410.247	338.898	394.096	511.527	366.497	2	2	1.39572
RBM28	RNA-binding protein 28isoform unknown	4.28962		3.54825	2.60777	4.28962	3.07801	1	2	1.39363
TARDBP	TAR DNA-binding protein 43	44.1294	45.78	43.5682	20.9667	44.9547	32.2674	2	2	1.39319
DES|INA|NEFM|VIM	NOT mergeable descriptions	35.6292	36.13	25.7617		35.8796	25.7617	2	1	1.39275
UBA1	ubiquitin-like modifier-activating enzyme 1isoform unknown	6.85349		3.34787	6.56951	6.85349	4.95869	1	2	1.38212
ACTB|ACTG1|POTEE|POTEF|POTEI|POTEJ|POTEKP	NOT mergeable descriptions	410.491	507.518	356.299	310.984	459.004	333.642	2	2	1.37574
RPL36A|RPL36A-HNRNPH2|RPL36AL|RPL36AP7	RPL36A-HNRNPH2 protein	664.987	435.628	371.781	430.265	550.307	401.023	2	2	1.37226
HSPA2|HSPA8	heatshock-related 70 kDa protein 2 or shock cognate 71 kDa protein (isoform unknown)	201.24	320.856	178.109	203.944	261.048	191.027	2	2	1.36655
H2BFS|HIST1H2BA|HIST1H2BB|HIST1H2BC|HIST1H2BD|HIST1H2BE|HIST1H2BH|HIST1H2BI|HIST1H2BJ|HIST1H2BK|HIST1H2BL|HIST1H2BM|HIST1H2BN|HIST1H2BO|HIST2H2BE|HIST2H2BF|HIST3H2BB	histone H2B family	1947.11	4379.5	2431.49	2215.12	3163.3	2323.31	2	2	1.36155
GARS	glycine--tRNA ligaseisoform unknown		8.27357	6.5396	5.65603	8.27357	6.09782	1	2	1.35681
RPL18A|RPL18AP4	ribosomal protein L18a pseudogene 4 or 60S ribosomal protein L18a	195.712	187.6	144.482	138.963	191.656	141.722	2	2	1.35233
METAP1	methionine aminopeptidase 1isoform unknown		2.68532		1.99473	2.68532	1.99473	1	1	1.3462
RPL13	60S ribosomal protein L13isoform unknown	460.529	351.119	362.287	241.454	405.824	301.871	2	2	1.34436
RPS8	40S ribosomal protein S8	5364.56	5432.81	4323.48	3716.4	5398.68	4019.94	2	2	1.34298
PLEC	plectinisoform unknown	10.0481	16.2039	10.5102	9.05622	13.126	9.78322	2	2	1.34169
RPL39|RPL39P5	ribosomal protein L39 pseudogene 5 or 60S ribosomal protein L39	2624.6	2676.7	1872.56	2080.2	2650.65	1976.38	2	2	1.34116
DES|VIM	NOT mergeable descriptions	88.3234	87.2658	60.3088	70.7685	87.7946	65.5386	2	2	1.33959
LDHA	L-lactate dehydrogenase A chainisoform unknown	409.611	294.32	260.88	265.649	351.965	263.264	2	2	1.33693
PSPC1	paraspeckle component 1isoform unknown		11.0471		8.28391	11.0471	8.28391	1	1	1.33356
LOC643576|PGAM1|PGAM2	phosphoglycerate mutase family	76.7019	155.548	88.6654	85.8667	116.125	87.266	2	2	1.3307
CCT7	T-complex protein 1 subunit etaisoform unknown	103.507	100.497	60.9067	92.7885	102.002	76.8476	2	2	1.32733
ENO1|ENO2|ENO3	alpha-enolase; c-myc promoter-binding protein-1 (isoform unknown) or gamma-enolase or beta-enolase (isoform unknown)	123.685	120.157	88.3224	95.9281	121.921	92.1252	2	2	1.32343
RAN	GTP-binding nuclear protein Ranisoform unknown	612.875	443.429	488.533	319.555	528.152	404.044	2	2	1.30716
RPL26|RPL26L1|RPL26P30|RPL26P32	60S ribosomal protein L26-like 1 (isoform unknown) or ribosomal protein L26 pseudogene 30 or ribosomal protein L26 pseudogene 32 or 60S ribosomal protein L26 (isoform unknown)	868.357	851.129	648.257	669.31	859.743	658.784	2	2	1.30505
VCL	vinculinisoform unknown	5.39574	4.35327	3.08127	4.40793	4.8745	3.7446	2	2	1.30174
ACTB|ACTG1|POTEM	NOT mergeable descriptions	2800.68	2569.17	2017.55	2117.06	2684.93	2067.3	2	2	1.29876
HSP90AA1|HSP90AA5P|HSP90AB1|HSP90AB3P|HSP90AB4P	heat shock proteinHSP 90-alpha (isoform unknown) or 90kDa alpha (cytosolic), class A member 5, or HSP 90-beta (isoform unknown) or 90kDa alpha (cytosolic), class B member 3 or 90kDa alpha (cytosolic), class B member 4	235.26	227.725	145.16	212.987	231.493	179.074	2	2	1.29273
RPN2	dolichyl-diphosphooligosaccharide--protein glycosyltransferaseisoform unknown	8.82588		6.83587		8.82588	6.83587	1	1	1.29111
HNRNPUL2	heterogeneous nuclear ribonucleoprotein U-like protein 2		7.13688	5.53243		7.13688	5.53243	1	1	1.29001
XRN2	5''-3'' exoribonuclease 2isoform unknown	1.41365		1.09881		1.41365	1.09881	1	1	1.28653
LOC100506562	uncharacterized protein LOC100506562	291.48	301.497	235.112	228.564	296.488	231.838	2	2	1.27886
ENO1|MPB1	promoter binding protein family	128.159	135.5	122.251	84.3801	131.83	103.315	2	2	1.27599
NOP58	nucleolar protein 58	27.8244	54.707	23.6192	41.2064	41.2657	32.4128	2	2	1.27313
CLIC2|CLIC4|CLIC5|CLIC6	chloride intracellular channel protein2 or 4 or 5 (isoform unknown) or 6 (isoform unknown)	25.524	21.1865	21.2769	15.5135	23.3553	18.3952	2	2	1.26964
LOC51671|PSMD13	26S proteasome subunit family	6.27251		4.95743		6.27251	4.95743	1	1	1.26527
HNRNPK	heterogeneous nuclear ribonucleoprotein Kisoform unknown	783.209	575.877	563.464	512.329	679.543	537.897	2	2	1.26333
FLNB|FLNC	filamin-B (isoform unknown) or filamin-C (isoform unknown)	2.27996	1.24326	1.10349	1.70088	1.76161	1.40219	2	2	1.25633
HMGN4	high mobility group nucleosome-binding domain-containing protein 4	209.471	114.16	98.9911	159.244	161.815	129.118	2	2	1.25324
HSP90AA1|HSP90AB1	heat shock protein HSP90-alpha (isoform unknown) or 90-beta (isoform unknown)	473.807	517.16	393.158	397.704	495.484	395.431	2	2	1.25302
PKLR|PKM	pyruvate kinasePKLR (isoform unknown) or PKM (isoform unknown)	99.1907	101.251	77.2957	82.7123	100.221	80.004	2	2	1.2527
RPS27|RPS27P9	ribosomal protein S27 pseudogene 9 or 40S ribosomal protein S27	137.036	119.929	102.927		128.483	102.927	2	1	1.24829
RCN1	reticulocalbin-1	26.6099	25.1615	21.5766	20.0092	25.8857	20.7929	2	2	1.24493
FLJ44635|TPT1	NOT mergeable descriptions	87.5915	67.7836	57.4258	67.5551	77.6876	62.4905	2	2	1.24319
GAPDH	glyceraldehyde-3-phosphate dehydrogenaseisoform unknown	2564.83	3612.12	2681.89	2318.38	3088.47	2500.14	2	2	1.23532
EEF1A1|EEF1A2	elongation factor 1-alpha1 (isoform unknown) or 2		859.577	406.781	985.606	859.577	696.194	1	2	1.23468
CSNK2B	casein kinase II subunit betaisoform unknown	47.53	42.4675	33.7181	39.4686	44.9988	36.5934	2	2	1.2297
RPL27|RPL27P2	ribosomal protein L27 pseudogene 2 or 60S ribosomal protein L27	871.808	890.733	692.48	741.753	881.27	717.116	2	2	1.22891
ENO1|ENO1B	enolase alpha, lung-specific or alpha-enolase; c-myc promoter-binding protein-1 (isoform unknown)	224.202	219.493	169.3	191.91	221.847	180.605	2	2	1.22835
RPS17	40S ribosomal protein S17	249.494	226.723	188.877	200.161	238.109	194.519	2	2	1.22409
RPL26|RPL26P32	ribosomal protein L26 pseudogene 32 or 60S ribosomal protein L26 (isoform unknown)	120.088	133.557	105.669	103.252	126.822	104.461	2	2	1.21407
FKBP3	peptidyl-prolyl cis-trans isomerase FKBP3isoform unknown	36.0274		27.4032	32.2241	36.0274	29.8136	1	2	1.20842
RPS20	40S ribosomal protein S20isoform alpha2 precursor or hBACHb or 12 precursor or BNIP1-b or beta2 precursor or LAGE-1b or MTGR1c or Long preproprotein or pmx-1a or alpha2 or X36 or E1 proprotein or alpha 2 precursor or p18 or GAD25 or 31 or Allergin-1S1 precursor or X1 or 1g or M or X38 or GPR120-S or 29 or PTEN or G6b-E precursor or 15 or 8 precursor or alpha preproprotein or CaMBPv1 or 2 precurso…	1309.58	1429.34	514.869	1754.89	1369.46	1134.88	2	2	1.2067
LDHB	L-lactate dehydrogenase B chainisoform unknown	397.027	347.258	265.483	351.761	372.142	308.622	2	2	1.20582
RPL22	60S ribosomal protein L22	1716.55	1806.19	1683.99	1240.08	1761.37	1462.03	2	2	1.20474
RAB11A|RAB11B	ras-related proteinRab-11A (isoform unknown) or Rab-11B	36.509	33.4574	29.0674		34.9832	29.0674	2	1	1.20352
RPS17|RPS17P12|RPS17P16	ribosomal protein S17 pseudogene 12 or ribosomal protein S17 pseudogene 16 or 40S ribosomal protein S17	98.6788	86.1106	75.2847	78.4947	92.3947	76.8897	2	2	1.20165
MATR3	matrin-3isoform unknown	37.1153	33.3525	27.7916	31.0082	35.2339	29.3999	2	2	1.19844
PAWR	PRKC apoptosis WT1 regulator proteinisoform unknown	18.0485	17.8857	15.0399		17.9671	15.0399	2	1	1.19463
LARS	leucine--tRNA ligase, cytoplasmicisoform unknown	7.55761		6.56775	6.09259	7.55761	6.33017	1	2	1.1939
RPL35	60S ribosomal protein L35	748.637	717.236	565.826	663.45	732.937	614.638	2	2	1.19247
PSMA1	proteasome subunit alpha type-1isoform unknown	10.9119	10.4236	8.70588	9.34764	10.6678	9.02676	2	2	1.18179
CHD4	chromodomain-helicase-DNA-binding protein 4isoform unknown	2.93502		3.24352	1.74582	2.93502	2.49467	1	2	1.17652
SAE1	SUMO-activating enzyme subunit 1isoform unknown	4.02476	5.68378	3.92273	4.39267	4.85427	4.1577	2	2	1.16754
EZR	ezrinisoform unknown	329.89	289.524	232.934	301.651	309.707	267.293	2	2	1.15868
SFN|YWHAB|YWHAE|YWHAG|YWHAH|YWHAQ|YWHAZ	14 3 protein family	1475.85	1540.4	1391.95	1211.95	1508.13	1301.95	2	2	1.15836
SURF6	surfeit locus protein 6isoform unknown	21.5602		17.4028	19.8952	21.5602	18.649	1	2	1.15611
TMEM263	transmembrane protein 263isoform unknown	4132.58	4124.22	3633.82	3508.51	4128.4	3571.17	2	2	1.15604
TUBA1C	tubulin alpha-1C chainisoform unknown		31.1252	26.8965	27.0532	31.1252	26.9748	1	2	1.15386
B-ALPHA-1|TUBA1A|TUBA1B|TUBA3C|TUBA3D|TUBA3E|TUBA4A	tubulin alpha family	125.763	117.456	105.716	105.699	121.61	105.708	2	2	1.15043
RPL24	60S ribosomal protein L24	1303.02	1426.31	934.858	1438.6	1364.66	1186.73	2	2	1.14994
RPS26|RPS26P28|RPS26P32	ribosomal protein S26 pseudogene 28 or ribosomal protein S26 pseudogene 32 or 40S ribosomal protein S26	475.752	490.688	474.474	368.664	483.22	421.569	2	2	1.14624
HIST1H1E	histone H1.4	2019.02	1985.9	1687.44	1810.21	2002.46	1748.82	2	2	1.14503
HSP90AB1|HSP90AB2P	heat shock proteinHSP 90-beta (isoform unknown) or 90kDa alpha (cytosolic), class B member 2	89.6855	85.4046	74.9663	78.1153	87.545	76.5408	2	2	1.14377
RPL12|RPL12P1	ribosomal protein L12 pseudogene 1 or 60S ribosomal protein L12		226.299	194.937	200.909	226.299	197.923	1	2	1.14337
BCAP31	B-cell receptor-associated protein 31isoform unknown	21.8028		19.1502		21.8028	19.1502	1	1	1.13851
H2AFY|H2AFY2	core histonemacro-H2A.2 or macro-H2A.1 (isoform unknown)		58.0091	51.083		58.0091	51.083	1	1	1.13559
ACTA1|ACTA2|ACTB|ACTC1|ACTG1|ACTG2|POTEE|POTEF|POTEI	NOT mergeable descriptions	111.001		102.296	93.3035	111.001	97.8	1	2	1.13498
CTCFL|HMGB1|HMGB1P5	NOT mergeable descriptions	72.6296		67.4109	60.7621	72.6296	64.0865	1	2	1.13331
GDI2	rab GDP dissociation inhibitor betaisoform unknown	30.7543	34.6453	28.879		32.6998	28.879	2	1	1.13231
RFC1	replication factor C subunit 1isoform unknown	0.850061	0.892908		0.770748	0.871484	0.770748	2	1	1.1307
KPNB1	importin subunit beta-1isoform unknown	53.1196	59.3187	56.8547	43.1803	56.2192	50.0175	2	2	1.12399
BLOC1S5-TXNDC5|TXNDC5	NOT mergeable descriptions	8.44372		7.37237	7.71689	8.44372	7.54463	1	2	1.11917
RPL13A|RPL13AP20|RPL13AP3	ribosomal protein L13a pseudogene 20 or ribosomal protein L13a pseudogene 3 or 60S ribosomal protein L13a (isoform unknown)	181.321		150.432	173.846	181.321	162.139	1	2	1.1183
LRPPRC	leucine-rich PPR motif-containing protein, mitochondrialisoform unknown	6.40683	6.92582	6.32822	5.6103	6.66633	5.96926	2	2	1.11678
LOC642969|LOC643576|PGAM1	phosphoglycerate mutase 1 family		101.358	82.2451	99.9405	101.358	91.0928	1	2	1.11269
HSP90AB1|HSP90B1	heat shock protein HSP 90-beta (isoform unknown) or endoplasmin	138.186	114.254		113.729	126.22	113.729	2	1	1.10983
RPL26|RPL26L1|RPL26P30	60S ribosomal protein L26-like 1 (isoform unknown) or ribosomal protein L26 pseudogene 30 or 60S ribosomal protein L26 (isoform unknown)	253.96	240.371	354.323	92.3327	247.166	223.328	2	2	1.10674
RPS26|RPS26P15|RPS26P32|RPS26P58	ribosomal protein S26 pseudogene 15 or ribosomal protein S26 pseudogene 32 or ribosomal protein S26 pseudogene 58 or 40S ribosomal protein S26	606.228	626.946	588.435	535.247	616.587	561.841	2	2	1.09744
PHB|ZNF607	NOT mergeable descriptions	34.2543	36.4153	29.7604	34.7095	35.3348	32.2349	2	2	1.09616
KHDRBS1	KH domain-containing, RNA-binding, signal transduction-associatedisoform unknown	40.0141	37.9895	29.8091	41.3888	39.0018	35.5989	2	2	1.09559
B-ALPHA-1|TUBA1A|TUBA1B|TUBA1C|TUBA3C|TUBA3D|TUBA3E|TUBA4A|TUBA8	tubulin alpha family	1429.43	1664.9	1461.71	1377.25	1547.17	1419.48	2	2	1.08995
SNRPG|SNRPGP15	small nuclear ribonucleoproteinpolypeptide G pseudogene 15 or G		122.665	112.634		122.665	112.634	1	1	1.08906
ACTB	actin, cytoplasmic 1	181.481	55.2941	90.297	129.732	118.387	110.014	2	2	1.07611
PRMT1	protein arginine N-methyltransferase 1isoform unknown	42.3138		43.1488	35.618	42.3138	39.3834	1	2	1.07441
SLC25A5	ADP/ATP translocase 2	66.6167	183.636	124.614	108.76	125.126	116.687	2	2	1.07232
PABP3|PABPC1|PABPC1L|PABPC3	testis-specific poly(A) -binding protein 3 or polyadenylate-binding protein 1-like (isoform unknown) or polyadenylate-binding protein 1 (isoform unknown) or polyadenylate-binding protein 3	7.31287	8.00051	7.38079	6.90517	7.65669	7.14298	2	2	1.07192
RPL6	60S ribosomal protein L6isoform unknown	2711.57	2316	2313.65	2379.28	2513.79	2346.47	2	2	1.07131
EEF2	elongation factor 2	664.045	584.481	592.192	573.369	624.263	582.78	2	2	1.07118
HIST1H4C|HIST1H4E|HIST2H4A|HIST2H4B	histone H4	3546.96	3732.15	3672.19	3149.37	3639.56	3410.78	2	2	1.06707
ABCF2|H2BFS|HIST1H2BA|HIST1H2BB|HIST1H2BC|HIST1H2BD|HIST1H2BE|HIST1H2BH|HIST1H2BI|HIST1H2BJ|HIST1H2BK|HIST1H2BL|HIST1H2BM|HIST1H2BN|HIST1H2BO|HIST2H2BE|HIST2H2BF|HIST3H2BB	NOT mergeable descriptions	7720.7	15669.3	9468.72	12458.7	11695	10963.7	2	2	1.0667
TUBB|TUBB4A	tubulinbeta-4A chain or beta chain (isoform unknown)	210.659	224.408	218.406	189.733	217.533	204.07	2	2	1.06597
MRPL12	39S ribosomal protein L12, mitochondrial	58.5437		57.5036	52.6713	58.5437	55.0875	1	2	1.06274
PRDX1|PRDX2	peroxiredoxin-1 or peroxiredoxin-2		100.182		94.5431	100.182	94.5431	1	1	1.05965
SRSF4|SRSF6	serine/arginine-rich splicing factor4 (isoform unknown) or 6		8.28303	7.87743		8.28303	7.87743	1	1	1.05149
EEF1D|EEF1DP1|FLJ20897	elongation factor 1 family	70.1967	44.3601	68.3013	40.812	57.2784	54.5567	2	2	1.04989
TPM1|TPM2|TPM3|TPM4	tropomyosinalpha-1 chain (isoform unknown) or beta chain (isoform unknown) or alpha-3 chain (isoform unknown) or alpha-4 chain (isoform unknown)		160.713	150.844	155.619	160.713	153.232	1	2	1.04882
PA2G4	proliferation-associated protein 2G4	342.944	232.684	309.001	240.145	287.814	274.573	2	2	1.04822
ALDOA	fructose-bisphosphate aldolase Aisoform unknown	428.508	685.181	479.195	585.971	556.844	532.583	2	2	1.04555
NPM1	nucleophosminisoform unknown	2004.61	1764.5	1758.02	1850	1884.55	1804.01	2	2	1.04464
HSP90AA1|HSP90AB1|HSP90AB2P|HSP90AB3P|HSP90AB4P	heat shock proteinHSP 90-alpha (isoform unknown) or HSP 90-beta (isoform unknown) or 90kDa alpha (cytosolic), class B member 2, or 90kDa alpha (cytosolic), class B member 3 or 90kDa alpha (cytosolic), class B member 4	327.405	268.535	292.02	279.662	297.97	285.841	2	2	1.04243
MRPS18C	28S ribosomal protein S18c, mitochondrialisoform 1	12.2472	11.5911		11.4529	11.9191	11.4529	2	1	1.04071
DDX18	ATP-dependent RNA helicase DDX18	26.0768	42.8678	30.0225	36.2283	34.4723	33.1254	2	2	1.04066
NOC3L	nucleolar complex protein 3 homologisoform unknown	9.07838	8.8522	8.65916		8.96529	8.65916	2	1	1.03535
RPL4	60S ribosomal protein L4	489.676	431.498	418.217	473.339	460.587	445.778	2	2	1.03322
YWHAG	14-3-3 protein gamma	41.8341	105.192	61.367	80.9665	73.5129	71.1667	2	2	1.03297
RPL17|RPL17-C18orf32|RPL17P39	RPL17-C18orf32 protein (isoform unknown) or ribosomal protein L17 pseudogene 39 or 60S ribosomal protein L17 (isoform unknown)	107.847	115.1	107.502	109.965	111.474	108.733	2	2	1.0252
PUF60	poly(U)-binding-splicing factor PUF60isoform unknown	17.7482	15.7941	15.1497	17.5994	16.7711	16.3746	2	2	1.02422
FAU	ubiquitin-like protein fubi and ribosomal protein S30	10400.6	11671.6	10746	10935.2	11036.1	10840.6	2	2	1.01804
YWHAE	14-3-3 protein epsilonisoform unknown	329.691	277.239	261.72	335.856	303.465	298.788	2	2	1.01565
EEF1A1|EEF1A1P5|EEF1A2	eukaryotic translation elongation factor 1 alpha 1 pseudogene 5 or elongation factor 1-alpha 1 (isoform unknown) or elongation factor 1-alpha 2	3644.89	3128.97	2107.71	4567.68	3386.93	3337.69	2	2	1.01475
GFAP|VIM	NOT mergeable descriptions	75.1268			74.3861	75.1268	74.3861	1	1	1.00996
RPL23A|RPL23AP42	ribosomal protein L23a pseudogene 42 or 60S ribosomal protein L23a	50.0125	73.493	62.072		61.7527	62.072	2	1	0.994858
CLIC4	chloride intracellular channel protein 4	100.289	64.0277	64.2169	101.184	82.1584	82.7007	2	2	0.993442
RPS6	40S ribosomal protein S6	2373.73	1821.53	2119.81	2103.5	2097.63	2111.65	2	2	0.993359
ARF1|ARF3|ARF4|ARF5	ADP-ribosylation factor1 or 3 (isoform unknown) or 4 or 5	170.807		176.239	167.972	170.807	172.106	1	2	0.992455
RAP1A|RAP1B|RAP1BL	ras-related protein Rap-1A or RAP1B, member of RAS oncogene family pseudogene or ras-related protein Rap-1b (isoform unknown)	36.1293	39.0338	37.6444	38.1264	37.5816	37.8854	2	2	0.991981
TUBB|TUBB2A|TUBB2B|TUBB3|TUBB4A|TUBB4B|TUBB6|TUBB8	tubulinbeta-2A chain or beta-2B chain (isoform unknown) or beta-3 chain (isoform unknown) or beta-4A chain (isoform unknown) or beta-4B chain or beta-6 chain (isoform unknown) or beta-8 chain (isoform unknown) or beta chain (isoform unknown)	201.152		191.438	215.122	201.152	203.28	1	2	0.989533
ACTA1|ACTB|ACTC1|ACTG1|LOC441668|POTEE|POTEF|POTEI|POTEJ|POTEKP|POTEM	NOT mergeable descriptions	1040.41	1010.92	899.745	1178.95	1025.67	1039.35	2	2	0.986839
ACTA1|ACTA2|ACTB|ACTC1|ACTG1|ACTG2	actinalpha skeletal muscle or aortic smooth muscle (isoform unknown) or cytoplasmic 1 (isoform unknown) or alpha cardiac muscle 1 or cytoplasmic 2 or gamma-enteric smooth muscle (isoform unknown)	2376.57	2255.38	2376.88	2321.4	2315.98	2349.14	2	2	0.985884
EIF4A1|EIF4A2	eukaryotic initiation factor4A-I (isoform unknown) or 4A-II	233.954	200.544	220.7	220.478	217.249	220.589	2	2	0.984856
NACA|NACAP1	nascent-polypeptide-associated complex alpha polypeptide pseudogene or nascent polypeptide-associated complex subunit alpha (isoform unknown)	187.292	186.466	190.147	191.646	186.879	190.896	2	2	0.978953
PFN1	profilin-1	2481.98	2135.71	2474.54	2250.78	2308.85	2362.66	2	2	0.977222
TUBB|TUBB1|TUBB2A|TUBB2B|TUBB3|TUBB4A|TUBB4B|TUBB6|TUBB7P|TUBB8	tubulin beta-1 chain or tubulin beta-2A chain or tubulin beta-2B chain (isoform unknown) or tubulin beta-3 chain (isoform unknown) or tubulin beta-4A chain (isoform unknown) or tubulin beta-4B chain or tubulin beta-6 chain (isoform unknown) or tubulin, beta 7, pseudogene or tubulin beta-8 chain (isoform unknown) or tubulin beta chain (isoform unknown)	1174.06	1181.39	1232.81	1180.59	1177.73	1206.7	2	2	0.97599
RPL34|RPL34P34	ribosomal protein L34 pseudogene 34 or 60S ribosomal protein L34 (isoform unknown)	836.538	367.28	607.992	628.642	601.909	618.317	2	2	0.973463
RPSA|RPSAP15|RPSAP58	ribosomal protein SA pseudogene 15 or ribosomal protein SA pseudogene 58 or 40S ribosomal protein SA (isoform unknown)	100.215	84.8409	91.5231	98.9554	92.528	95.2392	2	2	0.971532
FUS|TAF15	NOT mergeable descriptions	114.161	46.476	80.1396	85.3463	80.3187	82.743	2	2	0.970701
CCT4	T-complex protein 1 subunit deltaisoform unknown	50.0433	98.6211	93.9694	59.945	74.3322	76.9572	2	2	0.96589
B-ALPHA-1|TUBA1A|TUBA1B|TUBA1C|TUBA3C|TUBA3D|TUBA3E|TUBA4A	tubulin alpha family	228.186	351.795	284.234	316.251	289.99	300.242	2	2	0.965854
LOC100128744|RPL18	NOT mergeable descriptions	31.1375	172.849	23.5701	187.684	101.993	105.627	2	2	0.965599
VIM	vimentinisoform unknown	1980.14	2097.27	1883.34	2348.29	2038.71	2115.82	2	2	0.963555
HSPA1A|HSPA1B|HSPA1L	heat shock 70 kDa protein1A/1B or 1-like (isoform unknown)	73.0089	89.559	80.549	88.409	81.2839	84.479	2	2	0.962179
HMGN1|HMGN1P37	high mobility group nucleosome binding domain 1 pseudogene 37 or non-histone chromosomal protein HMG-14	116.146	119.454	117.926	127.063	117.8	122.495	2	2	0.961674
HSP90AA1|HSP90AA6P	heat shock proteinHSP 90-alpha (isoform unknown) or 90kDa alpha (cytosolic), class A member 6	42.9892	41.5981	42.2614	46.012	42.2936	44.1367	2	2	0.958242
RPL23A	60S ribosomal protein L23a	1609.56	453.727	1130.71	1025.33	1031.65	1078.02	2	2	0.956981
TKT	transketolaseisoform unknown	24.812	16.55	19.2122	24.071	20.681	21.6416	2	2	0.955614
RPS10	40S ribosomal protein S10	392.289	452.95	519.473	365.649	422.619	442.561	2	2	0.954939
HSPA5	78 kDa glucose-regulated protein	211.323	277.005	255.519	257.014	244.164	256.266	2	2	0.952775
SPTAN1	spectrin alpha chain, non-erythrocytic 1isoform unknown	0.767647	1.9124		1.40884	1.34003	1.40884	2	1	0.951153
TUBB3|TUBB6	tubulinbeta-3 chain (isoform unknown) or beta-6 chain (isoform unknown)	21.7052		21.7402	24.0406	21.7052	22.8904	1	2	0.948223
RPL10	60S ribosomal protein L10isoform unknown	181.709	73.7355	136.086	134.01	127.722	135.048	2	2	0.945754
EIF2AK2	interferon-induced, double-stranded RNA-activated protein kinaseisoform unknown		7.41827	9.33924	6.37075	7.41827	7.85499	1	2	0.944402
NME1|NME1-NME2	NME1-NME2 protein or nucleoside diphosphate kinase A (isoform unknown)	49.5148	47.0847	51.325		48.2998	51.325	2	1	0.941057
RPS24	40S ribosomal protein S24isoform unknown	1439.01	1270.39	1522.99	1368.3	1354.7	1445.64	2	2	0.937092
HNRNPA2B1	heterogeneous nuclear ribonucleoproteins A2/B1isoform unknown	608.668	508.956	533.657	659.531	558.812	596.594	2	2	0.93667
LargeT	LargeT	40.3852	6.11556	30.1165	19.7493	23.2504	24.9329	2	2	0.932519
RPS7	40S ribosomal protein S7	937.617	1129.74	942.768	1290.29	1033.68	1116.53	2	2	0.925796
RPL7A	60S ribosomal protein L7a	800.421	570.468	731.823	749.231	685.445	740.527	2	2	0.925617
PTRF	polymerase I and transcript release factorisoform unknown		27.0582	40.8586	17.7453	27.0582	29.302	1	2	0.923424
CDC42|CDC42P6	cell divisioncycle 42 pseudogene 6 or control protein 42 homolog (isoform unknown)	23.8969	28.254	39.564	17.1628	26.0755	28.3634	2	2	0.919335
H3F3A|H3F3AP5|H3F3B|H3F3C|HIST1H3B|HIST1H3D|HIST1H3F|HIST1H3I|HIST2H3D|HIST2H3PS2|HIST3H3	histone family	1844.68	1759.08	1910.69	2022.01	1801.88	1966.35	2	2	0.916358
TUBB6	tubulin beta-6 chainisoform unknown	79.1026	79.5129	77.8091	95.7492	79.3077	86.7791	2	2	0.913903
H2AFJ|H2AFX|HIST1H2AB|HIST1H2AC|HIST1H2AD|HIST1H2AG|HIST1H2AH|HIST1H2AK|HIST2H2AB|HIST3H2A	histone family	35.4258		49.1867	28.4185	35.4258	38.8026	1	2	0.912976
B-ALPHA-1|TUBA1A|TUBA1B|TUBA1C|TUBA3C|TUBA3D|TUBA4A|TUBA8|TUBAL3	tubulin alpha family	104.935		132.852	97.6907	104.935	115.271	1	2	0.910329
RPL8	60S ribosomal protein L8isoform unknown	920.146	877.828	984.972	990.418	898.987	987.695	2	2	0.910187
HSP90AB1|HSP90AB3P	heat shock proteinHSP 90-beta (isoform unknown) or 90kDa alpha (cytosolic), class B member 3	158.415	43.6361	88.3426	134.159	101.026	111.251	2	2	0.908089
HIST1H4C|HIST1H4E|HIST1H4I|HIST2H4A|HIST2H4B	histone H4	25884	24062	26294.6	28781	24973	27537.8	2	2	0.906863
HSPA4|HSPA4L|HSPH1	heat shock70 kDa protein 4L (isoform unknown) or 70 kDa protein 4 or protein 105 kDa (isoform unknown)	16.9308	18.2941	18.7777	20.1353	17.6125	19.4565	2	2	0.905223
SMCHD1	structural maintenance of chromosomes flexible hingeisoform unknown	0.671254	0.871152	0.858324		0.771203	0.858324	2	1	0.898499
RRBP1	ribosome-binding protein 1		2.72003	1.51675	4.54399	2.72003	3.03037	1	2	0.89759
RPL31	60S ribosomal protein L31isoform unknown	1347.77	1295.31	1495.84	1449.15	1321.54	1472.49	2	2	0.897486
RPL21|RPL21P19|RPL21P28	ribosomal protein L21 pseudogene 19 or ribosomal protein L21 pseudogene 28 or 60S ribosomal protein L21	981.557	512.324	805.775	862.006	746.94	833.891	2	2	0.895729
CKAP4	cytoskeleton-associated protein 4		8.13199	8.38272	9.95015	8.13199	9.16644	1	2	0.887149
PSMB1	proteasome subunit beta type-1	20.3078	20.8745	15.8174	30.6231	20.5911	23.2203	2	2	0.886773
RPLP0	60S acidic ribosomal protein P0	84.4601		103.119	88.2057	84.4601	95.6622	1	2	0.882899
RPL27A|RPL27AP6	ribosomal protein L27a pseudogene 6 or 60S ribosomal protein L27a	1048.5	1453.34	1466.16	1374.21	1250.92	1420.19	2	2	0.880813
HIST2H3D	histone H3.2	640.651	298.657	508.934	563.495	469.654	536.214	2	2	0.87587
RPS4X|RPS4Y2	40S ribosomal protein S4X isoform or Y isoform 2 (isoform unknown)		50.5234	58.4489	57.4613	50.5234	57.9551	1	2	0.871769
HSPB1	heat shock protein beta-1	643.27	500.904	669.883	645.422	572.087	657.652	2	2	0.869893
RSL1D1	ribosomal L1 domain-containing protein 1	64.3132	73.6335	96.1454	63.3085	68.9734	79.7269	2	2	0.86512
ACTB|ACTG1	actin, cytoplasmic1 (isoform unknown) or 2	3114.26	2546.82	2819.54	3765.39	2830.54	3292.47	2	2	0.859702
RRP1	ribosomal RNA processing protein 1 homolog Aisoform unknown	8.46371	8.29304	12.2883	7.28359	8.37838	9.78595	2	2	0.856164
SNRPD1	small nuclear ribonucleoprotein Sm D1isoform unknown	360.464	322.637	441.544	356.389	341.551	398.966	2	2	0.856089
PTBP1	polypyrimidine tract-binding protein 1isoform unknown	296.051	469.735	404.55	495.908	382.893	450.229	2	2	0.850441
RPL7|RPL7P23|RPL7P9	ribosomal protein L7 pseudogene 23 or ribosomal protein L7 pseudogene 9 or 60S ribosomal protein L7 (isoform unknown)	107.324	126.105	147.045	127.86	116.714	137.453	2	2	0.849124
PCNA	proliferating cell nuclear antigen	69.2865		95.1101	68.4208	69.2865	81.7655	1	2	0.84738
H2AFJ|H2AFX|HIST1H2AA|HIST1H2AB|HIST1H2AC|HIST1H2AD|HIST1H2AG|HIST1H2AH|HIST1H2AK|HIST2H2AA4|HIST2H2AC|HIST3H2A	histone family	4006.02	2061.24	2753.91	4406.12	3033.63	3580.01	2	2	0.847379
SRP72	signal recognition particle subunit SRP72isoform unknown	21.7335	31.7637	23.9104	39.9026	26.7486	31.9065	2	2	0.838343
HSP90AA1|HSP90AA2P|HSP90AB1|HSP90AB2P	heat shock proteinHSP 90-alpha (isoform unknown) or 90kDa alpha (cytosolic), class A member 2 or HSP 90-beta (isoform unknown) or 90kDa alpha (cytosolic), class B member 2	476.251	756.32	761.326	719.571	616.285	740.448	2	2	0.832314
HNRNPA1|HNRNPA1L2	heterogeneous nuclear ribonucleoproteinA1-like 2 or A1 (isoform unknown)	419.57	392.877	501.769	475.256	406.223	488.512	2	2	0.831552
H2AFJ|HIST1H2AB|HIST1H2AC|HIST1H2AD|HIST1H2AG|HIST1H2AH|HIST1H2AK|HIST2H2AA4|HIST2H2AC|HIST3H2A	histone family	22269.3	14739.9	26491	18058.7	18504.6	22274.8	2	2	0.830739
NACA	nascent polypeptide-associated complex subunit alphaisoform unknown	35.3282	32.8312	44.3084	37.7741	34.0797	41.0412	2	2	0.830376
VARS	valine--tRNA ligaseisoform unknown	6.95177		8.61597	8.20645	6.95177	8.41121	1	2	0.826489
RPL15	60S ribosomal protein L15isoform unknown	493.31	508.134	471.516	747.868	500.722	609.692	2	2	0.82127
PPIB	peptidyl-prolyl cis-trans isomerase B	348.225	466.944	506.743	488.494	407.585	497.618	2	2	0.81907
RPL18	60S ribosomal protein L18isoform unknown	372.262	537.778	582.517	535.142	455.02	558.83	2	2	0.814238
H2BFS|HIST1H2BC|HIST1H2BD|HIST1H2BE|HIST1H2BH|HIST1H2BI|HIST1H2BK|HIST1H2BL|HIST1H2BM|HIST1H2BN|HIST2H2BF	histone H2B family		3411.67	4203.91		3411.67	4203.91	1	1	0.811547
APEX1	DNA-(apurinic or apyrimidinic site) lyaseisoform unknown	88.7825	93.9615	160.955	65.1547	91.372	113.055	2	2	0.808208
RPS3A	40S ribosomal protein S3aisoform unknown	426.427	237.195	371.574	449.796	331.811	410.685	2	2	0.807945
HNRNPDL	heterogeneous nuclear ribonucleoprotein D-likeisoform unknown	37.5088		33.4299	59.4983	37.5088	46.4641	1	2	0.807264
YWHAB	14-3-3 protein beta/alpha	138.922	78.2849	136.174	134.099	108.603	135.136	2	2	0.803659
TUBB|TUBB2A|TUBB2B|TUBB4A|TUBB4B	tubulinbeta-2A chain or beta-2B chain (isoform unknown) or beta-4A chain (isoform unknown) or beta-4B chain or beta chain (isoform unknown)		254.015	329.801	307.374	254.015	318.587	1	2	0.797315
RPS16	40S ribosomal protein S16isoform unknown	1342.13	1015.73	1300.96	1667.67	1178.93	1484.31	2	2	0.794258
KHSRP	far upstream element-binding protein 2isoform unknown	15.9054	4.30804	11.9558	13.6698	10.1067	12.8128	2	2	0.788798
GNL3	guanine nucleotide-binding protein-like 3isoform unknown	44.3768	41.0269	47.6622	60.7107	42.7019	54.1864	2	2	0.788055
EIF4G1	eukaryotic translation initiation factor 4 gamma 1isoform unknown	31.4405	23.5873	35.0731	35.0357	27.5139	35.0544	2	2	0.784892
B-ALPHA-1|TUBA1A|TUBA1B|TUBA1C|TUBA3C|TUBA3D|TUBA3E|TUBA8	tubulin alpha family		42.5459	54.4738	54.2158	42.5459	54.3448	1	2	0.782888
LYAR	cell growth-regulating nucleolar proteinisoform unknown	53.6694	53.0309	71.0853	65.4153	53.3501	68.2503	2	2	0.781683
CORO1C	coronin-1Cisoform unknown	5.18188		11.359	1.92645	5.18188	6.6427	1	2	0.780086
LOC643576|PGAM1|PGAM2|PGAM4	phosphoglycerate mutase family	108.558	103.201	202.367	72.3218	105.879	137.344	2	2	0.770905
LOC388817|PPIA	isomerase family	880.205	881.625	1382.56	911.131	880.915	1146.84	2	2	0.768122
RPL34	60S ribosomal protein L34isoform X1	885.995	735.141	967.613	1147.83	810.568	1057.72	2	2	0.766334
KRT8	keratin, type II cytoskeletal 8isoform unknown	8.64202		11.2917		8.64202	11.2917	1	1	0.76534
RPL28	60S ribosomal protein L28isoform unknown	349.942		485.905	432.679	349.942	459.292	1	2	0.761916
H2AFJ|H2AFV|H2AFX|H2AFZ|HIST1H2AA|HIST1H2AB|HIST1H2AC|HIST1H2AD|HIST1H2AG|HIST1H2AH|HIST1H2AK|HIST2H2AA3|HIST2H2AA4|HIST2H2AB|HIST2H2AC|HIST3H2A	histone family	26847.8	13227.5	25922.3	26749.5	20037.7	26335.9	2	2	0.76085
EEF1B2|EEF1B2P3|EEF1B2P6	eukaryotic translation elongation factor 1 beta 2 pseudogene 3 or eukaryotic translation elongation factor 1 beta 2 pseudogene 6 or elongation factor 1-beta	230.746	112.746	216.35	235.218	171.746	225.784	2	2	0.760665
RPLP2	60S acidic ribosomal protein P2	1152.85	932.25	1651.51	1099.61	1042.55	1375.56	2	2	0.757909
HSPA1A|HSPA1B	heat shock 70 kDa protein 1A/1B	332.68	177.498	167.639	509.491	255.089	338.565	2	2	0.753442
RPLP0|RPLP0P6	ribosomal protein, large, P0 pseudogene 6 or 60S acidic ribosomal protein P0	273.563	324.806	405.801	388.895	299.184	397.348	2	2	0.752954
METAP2	methionine aminopeptidase 2isoform unknown		24.8397	38.041	28.5437	24.8397	33.2923	1	2	0.74611
ACTN1|ACTN4	alpha-actinin-1 (isoform unknown) or alpha-actinin-4 (isoform unknown)	38.3272	106.732	108.748	86.9329	72.5296	97.8407	2	2	0.741303
HIST1H4C|HIST1H4E|HIST1H4G|HIST1H4I|HIST2H4A|HIST2H4B	histoneH4 or H4-like protein type G		725.84	915.971	1044.47	725.84	980.221	1	2	0.740487
PSMD14	26S proteasome non-ATPase regulatory subunit 14	18.9337	14.0694	32.9867	11.668	16.5015	22.3274	2	2	0.739073
GPI	glucose-6-phosphate isomeraseisoform unknown	13.3419	15.0296	18.0311	20.386	14.1858	19.2085	2	2	0.738515
HSD17B10	3-hydroxyacyl-CoA dehydrogenase type-2isoform unknown	59.8879			81.1712	59.8879	81.1712	1	1	0.737798
RPL7|RPL7P23|RPL7P32|RPL7P9	ribosomal protein L7 pseudogene 23 or ribosomal protein L7 pseudogene 32 or ribosomal protein L7 pseudogene 9 or 60S ribosomal protein L7 (isoform unknown)	179.534	137.667	186.107	244.632	158.601	215.369	2	2	0.736411
RPL11	60S ribosomal protein L11isoform unknown	567.089	224.298	524.566	553.909	395.693	539.238	2	2	0.733801
H3F3A|H3F3AP4|H3F3AP5|H3F3AP6|H3F3B|H3F3C|HIST1H3B|HIST1H3D|HIST1H3F|HIST1H3I|HIST2H3D|HIST2H3PS2|HIST3H3	histone family	2443.23	2682.31	3983.17	3005.64	2562.77	3494.4	2	2	0.733392
H3F3A|H3F3AP4|H3F3B	H3 histone, family 3A, pseudogene 4 or histone H3.3	372.6	350.294	662.619	330.005	361.447	496.312	2	2	0.728265
RPS3	40S ribosomal protein S3isoform unknown	625.751	583.72	836.949	848.371	604.736	842.66	2	2	0.717651
H2AFX|HIST1H2AA|HIST2H2AB	histone family	426.32	451.645	703.957	524.792	438.982	614.375	2	2	0.714519
TUBB	tubulin beta chainisoform unknown	170.082	168.826	316.352	158.331	169.454	237.341	2	2	0.713966
PPA1	inorganic pyrophosphatase	63.17	41.4423	85.4916	61.7069	52.3062	73.5992	2	2	0.710689
ATP5B	ATP synthase subunit beta, mitochondrial	248.017	188.061	381.452	233.95	218.039	307.701	2	2	0.708606
RPL10A	60S ribosomal protein L10a	261.364	309.731	391.743	416.269	285.547	404.006	2	2	0.70679
HSPD1	60 kDa heat shock protein, mitochondrialisoform unknown	1304.13	1424.3	1977.28	1889.43	1364.22	1933.36	2	2	0.705621
RPL32|RPL32P18	ribosomal protein L32 pseudogene 18 or 60S ribosomal protein L32	1100.65	1063.22	1489.15	1586.67	1081.93	1537.91	2	2	0.70351
P4HB	protein disulfide-isomerase	57.4357	53.7699	58.9852	99.332	55.6028	79.1586	2	2	0.702423
RPL18A|RPL18AP16	ribosomal protein L18a pseudogene 16 or 60S ribosomal protein L18a	72.0146	64.7433	117.886	77.5678	68.379	97.727	2	2	0.699694
ILF3|MMP4	NOT mergeable descriptions	55.04	49.2896	65.2671	84.2748	52.1648	74.771	2	2	0.697662
RPS2|RPS2P31|RPS2P5	ribosomal protein S2 pseudogene 31 or ribosomal protein S2 pseudogene 5 or 40S ribosomal protein S2	63.6017	63.2526	89.0364	92.7943	63.4271	90.9154	2	2	0.69765
PSMC3	26S protease regulatory subunit 6Aisoform unknown	11.1351		23.3092	8.63468	11.1351	15.9719	1	2	0.69717
RPS19	40S ribosomal protein S19	672.649	229.708	633.168	668.117	451.179	650.642	2	2	0.693436
HNRNPC	heterogeneous nuclear ribonucleoproteins C1/C2isoform unknown	128.794	124.875	174.807	191.03	126.834	182.918	2	2	0.693394
RBMX|RBMXL2	RNA-binding motif proteinX-linked-like-2 or X chromosome (isoform unknown)		27.0632	39.841	38.9119	27.0632	39.3765	1	2	0.687293
CLTC|CLTCL2	clathrin, heavy polypeptide-like 2 or clathrin heavy chain 1 (isoform unknown)	13.976	14.811	16.3886	25.6982	14.3935	21.0434	2	2	0.683991
EIF4A1|EIF4A2|EIF4A3	eukaryotic initiation factor4A-I (isoform unknown) or 4A-II or 4A-III (isoform unknown)	74.7149		76.601	142.052	74.7149	109.327	1	2	0.68341
ACTA1|ACTA2|ACTB|ACTBL2|ACTC1|ACTG1|ACTG2	actin, alpha skeletal muscle or actin, aortic smooth muscle (isoform unknown) or beta-actin-like protein 2 or actin, cytoplasmic 1 or actin, alpha cardiac muscle 1 or actin, cytoplasmic 2 or actin, gamma-enteric smooth muscle (isoform unknown)	295.518		460.599	409.048	295.518	434.823	1	2	0.679629
RPS25|RPS25P6	ribosomal protein S25 pseudogene 6 or 40S ribosomal protein S25	379.624	692.885	773.656	817.344	536.254	795.5	2	2	0.67411
DDX21	nucleolar RNA helicase 2isoform unknown	103.274	138.772	159.198	200.351	121.023	179.775	2	2	0.673194
HNRNPH1	heterogeneous nuclear ribonucleoprotein Hisoform unknown	26.6875	48.967	48.0306	65.0911	37.8273	56.5608	2	2	0.668789
YBX1	nuclease-sensitive element-binding protein 1	151.642	131.084	218.224	207.289	141.363	212.756	2	2	0.664436
ANP32A	acidic leucine-rich nuclear phosphoprotein 32 family member Aisoform unknown		38.449	58.2266		38.449	58.2266	1	1	0.660333
PHB	prohibitinisoform unknown	172.311	211.538	385.309	199.349	191.924	292.329	2	2	0.656536
RPL5	60S ribosomal protein L5	680.12	722.361	1120.43	1016.64	701.24	1068.54	2	2	0.656263
SFPQ	splicing factor, proline- and glutamine-richisoform unknown	65.1162	57.6234	111.885	75.5192	61.3698	93.7019	2	2	0.654948
RPS18	40S ribosomal protein S18	51.2277	309.17	286.776	266.255	180.199	276.515	2	2	0.651678
TOP1	DNA topoisomerase 1isoform unknown		10.244	12.5055	18.9975	10.244	15.7515	1	2	0.650351
HNRNPF	heterogeneous nuclear ribonucleoprotein F	70.3715	79.4503	84.4244	146.54	74.9109	115.482	2	2	0.648678
NME1|NME1-NME2|NME2|NME2P1	NME1-NME2 protein or nucleoside diphosphate kinase A (isoform unknown) or NME/NM23 nucleoside diphosphate kinase 2 pseudogene 1 or nucleoside diphosphate kinase B	138.959	49.2331	185.564	104.924	94.0962	145.244	2	2	0.64785
RPL17|RPL17-C18orf32|RPL17P27|RPL17P39|RPL17P6|RPL17P7|UQCRFS1P2	NOT mergeable descriptions	435.226	293.089	510.146	615.071	364.157	562.609	2	2	0.647266
MSN	moesinisoform unknown	46.3864	78.2374	93.9455	99.3795	62.3119	96.6625	2	2	0.644634
HNRNPR	heterogeneous nuclear ribonucleoprotein Risoform unknown	23.4699	36.688	42.5344	51.39	30.0789	46.9622	2	2	0.640492
TUFM	elongation factor Tu, mitochondrialisoform unknown	30.2135	13.1166	29.6006	38.0547	21.6651	33.8276	2	2	0.640454
RPL23	60S ribosomal protein L23	466.753	262.565	556.352	583.157	364.659	569.754	2	2	0.640029
XRCC5	X-ray repair cross-complementing protein 5	5.77414	11.9391	10.6862	17.0958	8.8566	13.891	2	2	0.63758
RPL14	60S ribosomal protein L14	610.428	327.195	777.867	694.116	468.811	735.992	2	2	0.636979
RPL9	60S ribosomal protein L9isoform unknown	356.969	613.739	649.897	881.511	485.354	765.704	2	2	0.633866
RBBP4|RBBP7	histone-binding proteinRBBP4 (isoform unknown) or RBBP7 (isoform unknown)	42.1037	28.836	39.2813	72.982	35.4698	56.1317	2	2	0.631904
PSMC4	26S protease regulatory subunit 6Bisoform unknown	16.3567	7.78494	16.7031	21.5237	12.0708	19.1134	2	2	0.631536
ANXA5	annexin A5	30.3353	48.8467	72.9523	52.6534	39.591	62.8029	2	2	0.630401
RPLP1	60S acidic ribosomal protein P1isoform unknown	1481.8	217.115	1616.66	1079.33	849.46	1348	2	2	0.630164
RPL12	60S ribosomal protein L12	137.016	178.497	189.801	311.434	157.756	250.617	2	2	0.629471
CCT2	T-complex protein 1 subunit betaisoform unknown	181.403	115.998	233.941	240.165	148.7	237.053	2	2	0.627287
PGK1|PGK2	phosphoglycerate kinase1 or 2		41.8846	53.1535	80.5008	41.8846	66.8271	1	2	0.62676
DDX54	ATP-dependent RNA helicase DDX54isoform unknown		3.97123	8.70319	3.99053	3.97123	6.34686	1	2	0.625699
RPS14	40S ribosomal protein S14	1056.46	360.513	1280.88	983.811	708.486	1132.34	2	2	0.625681
LRRC59	leucine-rich repeat-containing protein 59	86.9572	171.998	213.73	201.1	129.478	207.415	2	2	0.624244
HIST1H2AB|HIST1H2AC|HIST3H2A	histone H2A type1-B/E or 1-C or 3	453.418	424.497	856.867	558.75	438.957	707.809	2	2	0.620164
PKM	pyruvate kinase PKMisoform unknown	489.285	411.485	722.039	756.624	450.385	739.332	2	2	0.609179
EDARADD|ENO1	NOT mergeable descriptions	19.8868	20.5795	14.7073	51.8772	20.2331	33.2922	2	2	0.607742
HSP90AA1|HSP90AA4P	heat shock proteinHSP 90-alpha (isoform unknown) or 90kDa alpha (cytosolic), class A member 4		89.8982	142.307	154.339	89.8982	148.323	1	2	0.606097
RPS15A	40S ribosomal protein S15a	272.432	92.6539	307.925	296.758	182.543	302.341	2	2	0.603765
RPS18|RPS18P5	ribosomal protein S18 pseudogene 5 or 40S ribosomal protein S18	367.864	209.218	536.507	420.818	288.541	478.663	2	2	0.602806
RPS13	40S ribosomal protein S13	378.599	364.14	563.72	672.61	371.37	618.165	2	2	0.600761
RPL30	60S ribosomal protein L30	849.629	346.871	746.769	1252.38	598.25	999.574	2	2	0.598505
SNRPD3	small nuclear ribonucleoprotein Sm D3	122.001	122.367	222.478	191.377	122.184	206.927	2	2	0.590469
HNRNPC|HNRNPCL1|HNRNPCL2|HNRNPCL3|HNRNPCP2	heterogeneous nuclearribonucleoprotein C-like 1 or ribonucleoprotein C-like 2 or ribonucleoprotein C-like 3 or ribonucleoprotein C pseudogene 2 or ribonucleoproteins C1/C2 (isoform unknown)	196.762	149.777	269.038	321.28	173.27	295.159	2	2	0.587039
EIF4A1	eukaryotic initiation factor 4A-Iisoform unknown	116.059	167.878	244.097	241.164	141.969	242.631	2	2	0.585123
PSMA2	proteasome subunit alpha type-2	46.961	52.7578	92.6805	77.9184	49.8594	85.2995	2	2	0.584522
VCP	transitional endoplasmic reticulum ATPase	22.1502	8.32013	30.7956	21.9103	15.2352	26.3529	2	2	0.57812
H2AFJ|H2AFX|H2AFY|HIST1H2AB|HIST1H2AC|HIST1H2AD|HIST1H2AG|HIST1H2AH|HIST1H2AK|HIST2H2AA4|HIST2H2AB|HIST2H2AC|HIST3H2A	histone family	783.085	279.61	908.8	932.725	531.347	920.763	2	2	0.577073
CCDC47	coiled-coil domain-containing protein 47	4.99503	3.51403		7.38347	4.25453	7.38347	2	1	0.576224
RPSA|RPSAP15|RPSAP47	ribosomal protein SA pseudogene 15 or ribosomal protein SA pseudogene 47 or 40S ribosomal protein SA (isoform unknown)	26.8411	21.5995	43.7052	42.1135	24.2203	42.9094	2	2	0.564454
ILF2	interleukin enhancer-binding factor 2isoform unknown	22.4094		41.1648	41.6396	22.4094	41.4022	1	2	0.54126
CALR	calreticulin	48.9905	90.885	177.282	82.6831	69.9378	129.982	2	2	0.538056
RPL10|RPL10L	60S ribosomal proteinL10-like or L10 (isoform unknown)		33.9367		63.3946	33.9367	63.3946	1	1	0.535325
GNB2L1	guanine nucleotide-binding protein subunit beta-2-like 1	117.99	34.8171	67.2463	221.294	76.4037	144.27	2	2	0.529587
HNRNPC|HNRNPCP2	heterogeneous nuclearribonucleoprotein C pseudogene 2 or ribonucleoproteins C1/C2 (isoform unknown)	122.17	117.269	152.412	300.411	119.719	226.411	2	2	0.52877
GTPBP4	nucleolar GTP-binding protein 1		6.73899	7.68985	17.8273	6.73899	12.7586	1	2	0.528193
CYB5R3	NADH-cytochrome b5 reductase 3isoform unknown	73.4633	109.7	202.271	145.836	91.5817	174.054	2	2	0.526169
HNRNPL	heterogeneous nuclear ribonucleoprotein Lisoform unknown	39.9751	28.7642	43.0132	90.7493	34.3696	66.8813	2	2	0.51389
GDI1|GDI2	rab GDP dissociation inhibitoralpha or beta (isoform unknown)	22.0129	30.0143	79.9123	21.6482	26.0136	50.7803	2	2	0.512278
PTGES3|PTGES3P1|PTGES3P3	prostaglandin E synthase3 (cytosolic) pseudogene 1 or 3 (cytosolic) pseudogene 3 or 3 (isoform unknown)		88.2889	167.131	182.513	88.2889	174.822	1	2	0.50502
CCT6A	T-complex protein 1 subunit zetaisoform unknown	30.6937	25.5103	66.4782	45.3397	28.102	55.909	2	2	0.502638
FBL	rRNA 2''-O-methyltransferase fibrillarinisoform unknown	15.6991	14.5192	19.7582	40.5587	15.1092	30.1584	2	2	0.500993
EIF3D	eukaryotic translation initiation factor 3 subunit D	13.4028	10.6175	19.0168	29.1902	12.0102	24.1035	2	2	0.498275
GANAB	neutral alpha-glucosidase ABisoform unknown	7.11735	10.7593	7.78104	28.9176	8.93833	18.3493	2	2	0.48712
LMNB1	lamin-B1isoform unknown	4.74082	4.12095	4.71096	13.552	4.43088	9.13149	2	2	0.485231
CBR1	carbonyl reductase [NADPH] 1isoform unknown		20.4193	37.4754	46.9831	20.4193	42.2292	1	2	0.483535
RPS10|RPS10P5	ribosomal protein S10 pseudogene 5 or 40S ribosomal protein S10	24.2373		18.1873	82.0688	24.2373	50.1281	1	2	0.483507
HSP90AB1	heat shock protein HSP 90-betaisoform unknown	108.352	176.121	275.583	314.12	142.236	294.852	2	2	0.4824
EIF1	eukaryotic translation initiation factor 1	94.9668	81.6599	239.909	127.421	88.3133	183.665	2	2	0.480839
SYNCRIP	heterogeneous nuclear ribonucleoprotein Qisoform unknown	27.1886	12.6078	40.8373	43.0567	19.8982	41.947	2	2	0.474366
KTN1	kinectinisoform unknown	1.34173	1.58301	4.90089	1.27431	1.46237	3.0876	2	2	0.473626
TCP1	T-complex protein 1 subunit alphaisoform unknown	78.3551	48.3474	96.3852	173.527	63.3512	134.956	2	2	0.469421
PABPC1|PABPC4	polyadenylate-binding protein1 (isoform unknown) or 4 (isoform unknown)	61.2137	69.2226	152.609	126.732	65.2182	139.671	2	2	0.466942
HSP90AA1	heat shock protein HSP 90-alphaisoform unknown	124.636	83.8874	173.269	276.58	104.262	224.925	2	2	0.46354
VDAC2	voltage-dependent anion-selective channel protein 2isoform unknown	134.505	67.3042	239.65	197.335	100.905	218.493	2	2	0.461822
H1FX	histone H1x	21.9237		48.1531	46.8509	21.9237	47.502	1	2	0.461532
SERPINH1|SERPINH2	serpin H1 or serine (or cysteine) proteinase inhibitor, clade H (heat shock	70.7451	46.0106	147.573	107.138	58.3778	127.356	2	2	0.458384
ACTN1	alpha-actinin-1isoform unknown		7.98283	18.3051	16.5641	7.98283	17.4346	1	2	0.457873
OLA1	obg-like ATPase 1isoform unknown	16.2383		35.5909		16.2383	35.5909	1	1	0.456247
TPI1	triosephosphate isomeraseisoform unknown	76.224	83.0211	147.332	204.191	79.6225	175.762	2	2	0.453014
ACTN4	alpha-actinin-4isoform unknown	34.9511	22.6064	54.2357	73.9274	28.7788	64.0816	2	2	0.449096
ACTA1|ACTA2|ACTB|ACTC1|ACTG1|ACTG2|POTEE|POTEF|POTEI|POTEJ	NOT mergeable descriptions	961.054	81.6025	1082.97	1279.29	521.328	1181.13	2	2	0.441379
GOT2	aspartate aminotransferase, mitochondrialisoform unknown	29.1847	32.2777	58.4032	80.9134	30.7312	69.6583	2	2	0.441171
PHB2	prohibitin-2isoform unknown	92.5705	102.633	257.533	186.608	97.6018	222.07	2	2	0.439509
ATP5A1	ATP synthase subunit alpha, mitochondrialisoform unknown	53.3681	110.663	198.595	177.221	82.0157	187.908	2	2	0.436468
HNRNPU	heterogeneous nuclear ribonucleoprotein Uisoform unknown	144.128	153.624	283.861	400.604	148.876	342.233	2	2	0.435013
HSPA9	stress-70 protein, mitochondrial	198.955	184.565	498.013	386.001	191.76	442.007	2	2	0.43384
HNRNPM	heterogeneous nuclear ribonucleoprotein Misoform unknown	87.0503	50.4759	168.081	149.423	68.7631	158.752	2	2	0.433147
C1QBP	complement component 1 Q subcomponent-binding protein,	60.7908		137.815	144.337	60.7908	141.076	1	2	0.430908
CIRBP	cold-inducible RNA-binding proteinisoform unknown	7.51371			17.4567	7.51371	17.4567	1	1	0.43042
RPL3	60S ribosomal protein L3isoform unknown	243.526	306.765	745.6	536.093	275.145	640.846	2	2	0.429347
RPS9	40S ribosomal protein S9isoform unknown	69.5727	64.1104	148.018	164.256	66.8415	156.137	2	2	0.428096
YWHAZ	14-3-3 protein zeta/deltaisoform unknown	288.86	20.2207	370.167	353.843	154.54	362.005	2	2	0.4269
NME1|NME1-NME2|NME2	NME1-NME2 protein or nucleoside diphosphate kinase A (isoform unknown) or nucleoside diphosphate kinase B (isoform unknown)	209.293	211.283	477.017	513.568	210.288	495.293	2	2	0.424573
RPS2|RPS2P40|RPS2P5	ribosomal protein S2 pseudogene 40 or ribosomal protein S2 pseudogene 5 or 40S ribosomal protein S2	46.3898	128.459	217.801	194.033	87.4242	205.917	2	2	0.424561
RPL15|RPL15P11	ribosomal protein L15 pseudogene 11 or 60S ribosomal protein L15 (isoform unknown)	24.7535	24.2177	15.8671	99.7582	24.4856	57.8126	2	2	0.423534
BANF1	barrier-to-autointegration factor		63.6302	176.1	125.214	63.6302	150.657	1	2	0.422351
RPL17|RPL17-C18orf32|RPL17P39|RPL17P6|RPL17P7	RPL17-C18orf32 protein	165.836	117.852	306.817	374.196	141.844	340.507	2	2	0.416566
RPL37A	60S ribosomal protein L37a	649.763	242.866	1167.44	991.089	446.315	1079.26	2	2	0.413536
DDX17|DDX5	probable ATP-dependent RNA helicaseDDX17 (isoform unknown) or DDX5 (isoform unknown)	73.0947	66.0324	151.353	194.904	69.5635	173.129	2	2	0.401802
TOP2A	DNA topoisomerase 2-alphaisoform unknown	15.848	10.5585	17.7963	48.7601	13.2032	33.2782	2	2	0.396753
MDH2	malate dehydrogenase, mitochondrialisoform unknown	117.345	215.825	444.003	401.852	166.585	422.927	2	2	0.393885
HSPA1A|HSPA1B|HSPA6	heat shock 70 kDa protein1A/1B or 6	16.9065		39.5224	46.8859	16.9065	43.2041	1	2	0.391318
HSPE1	10 kDa heat shock protein, mitochondrial	305.627	284.642	666.147	860.601	295.135	763.374	2	2	0.386619
PGK1	phosphoglycerate kinase 1	63.1924	30.2408	168.817	73.3337	46.7166	121.075	2	2	0.385847
HNRNPA3	heterogeneous nuclear ribonucleoprotein A3isoform unknown	17.6759	16.2313	62.3082	25.7214	16.9536	44.0148	2	2	0.38518
PDIA6	protein disulfide-isomerase A6isoform unknown	51.0251	20.3922	79.6047	106.104	35.7087	92.8545	2	2	0.384566
HNRNPAB	heterogeneous nuclear ribonucleoprotein A/Bisoform unknown	96.1358	91.1074	250.83	238.484	93.6216	244.657	2	2	0.382665
ACACB	acetyl-CoA carboxylase 2isoform unknown	7.99626	10.0131	23.5718	23.8351	9.00467	23.7035	2	2	0.379888
RPL18A	60S ribosomal protein L18a	32.4358	101.952	190.432	169.85	67.1938	180.141	2	2	0.373007
RBBP7	histone-binding protein RBBP7isoform unknown	7.41985			19.9048	7.41985	19.9048	1	1	0.372767
HNRNPD	heterogeneous nuclear ribonucleoprotein D0isoform unknown	61.5785	50.5785	140.28	163.088	56.0785	151.684	2	2	0.369706
RPS4X	40S ribosomal protein S4, X isoform	146.628	130.42	378.128	396.534	138.524	387.331	2	2	0.357638
RPSA|RPSAP15|RPSAP19|RPSAP47|RPSAP58	ribosomal protein SA pseudogene 15 or ribosomal protein SA pseudogene 19 or ribosomal protein SA pseudogene 47 or ribosomal protein SA pseudogene 58 or 40S ribosomal protein SA (isoform unknown)	114.778		415.752	235.874	114.778	325.813	1	2	0.352283
EPRS	bifunctional glutamate/proline--tRNA ligase	7.9298	4.35478	19.0882	15.7948	6.14229	17.4415	2	2	0.352165
HADHB	trifunctional enzyme subunit beta, mitochondrialisoform unknown	14.7718		36.867	47.4471	14.7718	42.157	1	2	0.3504
LMNA	laminisoform unknown	32.7109		77.1345	109.648	32.7109	93.3913	1	2	0.350257
CFL1	cofilin-1	316.209	162.628	557.775	819.136	239.419	688.455	2	2	0.347762
PDIA3|PDIA3P1	proteindisulfide isomerase family A, member 3 pseudogene 1 or disulfide-isomerase A3	20.2586		59.9142	57.7222	20.2586	58.8182	1	2	0.344427
DDX5	probable ATP-dependent RNA helicase DDX5isoform unknown	38.4089	80.1946	152.891	193.033	59.3017	172.962	2	2	0.342861
RPS11	40S ribosomal protein S11	81.599	147.347	340.11	338.721	114.473	339.415	2	2	0.337265
FLJ35371|TPM3|TPM3P4	tropomyosin family	10.2547	41.0233	76.6661		25.639	76.6661	2	1	0.334424
ALYREF	THO complex subunit 4	88.5777	77.7955	288.846	210.131	83.1866	249.488	2	2	0.333429
SSB	lupus La protein	30.4429	49.2379	138.163	101.273	39.8404	119.718	2	2	0.332785
IQGAP1	ras GTPase-activating-like protein IQGAP1isoform unknown	1.92323	8.32487	14.1615	16.7084	5.12405	15.435	2	2	0.331977
RPS2|RPS2P5	ribosomal protein S2 pseudogene 5 or 40S ribosomal protein S2		27.8094	88.2522	80.1781	27.8094	84.2152	1	2	0.330218
HSP90B1	endoplasmin	105.228	46.449	344.293	116.847	75.8386	230.57	2	2	0.328919
HSPA4	heat shock 70 kDa protein 4	2.50108	11.5376	23.5776	19.8685	7.01933	21.7231	2	2	0.323128
SAFB	scaffold attachment factor B1isoform unknown	1.01497	1.17619	5.94674	0.958658	1.09558	3.4527	2	2	0.317312
TUBB|TUBB2A|TUBB2B|TUBB4B	tubulinbeta-2A chain or beta-2B chain (isoform unknown) or beta-4B chain or beta chain (isoform unknown)		108.461	279.562	406.831	108.461	343.196	1	2	0.316031
NASP	nuclear autoantigenic sperm proteinisoform unknown		14.248		45.0935	14.248	45.0935	1	1	0.315965
RPL35A	60S ribosomal protein L35aisoform unknown	118.2	37.7959	266.252	232.485	77.9979	249.369	2	2	0.312782
YBX1|YBX2|YBX3	nuclease-sensitive element-binding protein 1 or Y-box-binding protein 2 or Y-box-binding protein 3 (isoform unknown)	59.4798	56.0671	137.354	238.417	57.7734	187.886	2	2	0.307492
HIST2H2AA4|HIST2H2AC	histone H2A type2-A or 2-C	16.0762		30.6715	74.2199	16.0762	52.4457	1	2	0.306531
TPI1|TPI1P1	triosephosphateisomerase 1 pseudogene 1 or isomerase (isoform unknown)		67.3674	262.904	184.061	67.3674	223.483	1	2	0.301443
CS	citrate synthase, mitochondrial	30.5859	23.0098	108.953	68.8721	26.7978	88.9127	2	2	0.301395
PRKDC	DNA-dependent protein kinase catalytic subunitisoform unknown		0.501159	2.49778	1.00853	0.501159	1.75315	1	2	0.285861
TUBB|TUBB2A|TUBB2B|TUBB3|TUBB4A|TUBB4B|TUBB6	tubulinbeta-2A chain or beta-2B chain (isoform unknown) or beta-3 chain (isoform unknown) or beta-4A chain (isoform unknown) or beta-4B chain or beta-6 chain (isoform unknown) or beta chain (isoform unknown)		98.7288	317.383	382.802	98.7288	350.093	1	2	0.282008
CCT3	T-complex protein 1 subunit gammaisoform unknown	9.32871		27.6904	41.3927	9.32871	34.5416	1	2	0.270072
SF3B2	splicing factor 3B subunit 2isoform unknown	7.27498		27.6997	27.1055	7.27498	27.4026	1	2	0.265485
ENO1	alpha-enolasec-myc promoter-binding protein-1; isoform unknown	124.274	121.722	501.003	442.362	122.998	471.682	2	2	0.260765
RPL19	60S ribosomal protein L19isoform unknown	31.9861		116.082	131.853	31.9861	123.967	1	2	0.258021
HNRNPR|SYNCRIP	heterogeneous nuclear ribonucleoprotein family	46.4098	7.8689	113.654	98.0896	27.1394	105.872	2	2	0.256342
PARP1	poly [ADP-ribose] polymerase 1		3.16742	4.49072	20.8804	3.16742	12.6855	1	2	0.249687
PDIA3	protein disulfide-isomerase A3	9.67365	46.2408	69.0842	156.953	27.9572	113.018	2	2	0.247369
H2AFV|H2AFZ	histoneH2A.V (isoform unknown) or H2A.Z	178.838		788.022	696.617	178.838	742.32	1	2	0.240917
MYH10	myosin-10isoform unknown	1.29835		1.1253	9.90913	1.29835	5.51721	1	2	0.235326
RPS28	40S ribosomal protein S28	73.2851		412.162	228.11	73.2851	320.136	1	2	0.228918
EIF2S2|EIF2S2P4	eukaryotic translation initiation factor2, subunit 2 beta or 2 subunit 2 (isoform unknown)	3.33528		8.95117	20.9774	3.33528	14.9643	1	2	0.222883
EIF5A|EIF5AL1	eukaryotic translation initiation factor5A-1-like or 5A-1 (isoform unknown)	35.8995		135.8	186.452	35.8995	161.126	1	2	0.222804
PCCA	propionyl-CoA carboxylase alpha chain, mitochondrialisoform unknown	2801.5	2810.14	12292.2	13300	2805.82	12796.1	2	2	0.219271
RPS17|RPS17P16	ribosomal protein S17 pseudogene 16 or 40S ribosomal protein S17	136.824	189.744	805.241	830.614	163.284	817.928	2	2	0.199632
ACACA|ACACB	acetyl-CoA carboxylase1 (isoform unknown) or 2 (isoform unknown)	142.154	70.1278	604.634	550.88	106.141	577.757	2	2	0.183712
RPL3|RPL3L	60S ribosomal proteinL3-like (isoform unknown) or L3 (isoform unknown)	10.4347	11.0463	62.5131	67.6186	10.7405	65.0658	2	2	0.165071
TPM1	tropomyosin alpha-1 chainisoform unknown		22.2294	132.257	175.064	22.2294	153.661	1	2	0.144666
KRT10	keratin, type I cytoskeletal 10isoform unknown	21.274		149.579	185.991	21.274	167.785	1	2	0.126793
KRT1	keratin, type II cytoskeletal 1	222.189	27.467	949.744	1126.3	124.828	1038.02	2	2	0.120256
BTF3	transcription factor BTF3isoform unknown	12.7311	15.2215	210.366	66.9238	13.9763	138.645	2	2	0.100806
MCCC1	methylcrotonoyl-CoA carboxylase subunit alpha, mitochondrialisoform unknown	404.542	677.936	5554.52	5602.72	541.239	5578.62	2	2	0.0970202
ACACA	acetyl-CoA carboxylase 1isoform unknown	149.796	121.403	1407.67	1504.57	135.6	1456.12	2	2	0.0931241
PABP3|PABPC1|PABPC3	testis-specific poly(A) -binding protein 3 or polyadenylate-binding protein 1 (isoform unknown) or polyadenylate-binding protein 3	0.379288		8.58321	10.066	0.379288	9.32461	1	2	0.040676
PTMA|PTMAP2	prothymosin, alpha pseudogene 2 or prothymosin alpha (isoform unknown)	0		36.9008	61.7636	0	49.3322	1	2	0

## Sheet: sheet 2
List of proteins identified by LC-MS/MS
Relative intensity-based quantification value (iBQ value)
iBQ value (biotin (+)) / iBQ value (biotin (-)) > 10
51 proteins
Rank	protein	description		biotin(+) ave	biotin(-) ave	(+)/(-)	Uniprot (endosome)	Uniprot (Cellular compornent)	Proteins that are reported to localize at endosomes, but not annotated in Uniprot	reference (authors, journal, year)	reference (title)
1	EGFR	epidermal growth factor receptor; isoform unknown		3279.56	3.02543	1084	✓	endosome
2	AHNAK2	protein AHNAK2; isoform unknown		627.733	1.1721	535.564		cytoplasmic vesicle membrane
3	SF1	splicing factor 1; isoform unknown		6540.39	16.563	394.88
4	ITGB1	integrin beta-1; isoform unknown		1745.36	7.34921	237.49	✓	recycling endosome
5	SLC3A2	4F2 cell-surface antigen heavy chain; isoform unknown		8451.84	38.5382	219.311
6	FLNA	filamin-A; isoform unknown		12969.9	67.7228	191.514		perinuclear region of cytoplasm
7	VAMP2|VAMP3	vesicle-associated membrane protein; 2 (isoform unknown) or 3		12879.4	81.664	157.712	✓
8	TPD52L2	tumor protein D54; isoform unknown		2576.07	16.5523	155.632		perinuclear region of cytoplasm
9	PLEKHB2	pleckstrin homology domain-containing family B member 2; isoform unknown		96936.6	629.876	153.898	✓
10	Grx-roGFP-WT|RAP1A	NOT mergeable descriptions		85180.9	580.759	146.672
11	AHNAK	AHNAK nucleoprotein (desmoyokin); isoform unknown		57060.9	478.909	119.148		cytoplasmic vesicle membrane
12	RAP1A	ras-related protein Rap-1A		16692.2	144.78	115.294	✓	early endosome
13	FLNA|FLNC	; filamin-A (isoform unknown) or filamin-C (isoform unknown)		174.71	1.76304	99.0961
14	AHNAK|AHNAKRS	; AHNAK-related or AHNAK nucleoprotein (desmoyokin) (isoform unknown) or neuroblast differentiation-associated protein AHNAK (isoform unknown)		74903.4	761.733	98.3329
15	PCNP	PEST proteolytic signal-containing nuclear protein; isoform unknown		516.464	5.34142	96.6904
16	EFHD2	EF-hand domain-containing protein D2; isoform unknown		858.009	9.46138	90.6854		membrane raft
17	CD44	CD44 antigen; isoform unknown		689.524	8.30099	83.0653		golgi, PM	✓	Howes et al., J Cell Biol (2010)	Clathrin-independent carriers form a high capacity endocytic sorting system at the leading edge of migrating cells
18	USP14	ubiquitin carboxyl-terminal hydrolase 14; isoform unknown		238.502	3.01593	79.0807
19	HSPA1A|HSPA1B|HSPA8	heat shock; 70 kDa protein 1A\/1B or cognate 71 kDa protein (isoform unknown)		179.151	2.4837	72.1305		perinuclear region of cytoplasm
20	FLNA|FLNB|FLNC	; filamin-A (isoform unknown) or filamin-B (isoform unknown) or filamin-C (isoform unknown)		1057.42	15.0743	70.1473		perinuclear region of cytoplasm
21	LARP1	la-related protein 1; isoform unknown		146.902	2.30862	63.632
22	STAT1	signal transducer and activator of transcription 1-alpha\/beta; isoform unknown		297.748	4.77374	62.3721		perinuclear region of cytoplasm
23	TJP1	tight junction protein ZO-1; isoform unknown		267.897	4.86162	55.1045
24	TFRC	transferrin receptor protein 1		363.222	8.7972	41.2883	✓	recycling endosome
25	EIF4B	eukaryotic translation initiation factor 4B; isoform unknown		293.524	8.16646	35.9426
26	TAGLN2	transgelin-2; isoform unknown		5005.79	171.704	29.1536		vesicle
27	FLNC	filamin-C; isoform unknown		38.4555	1.40117	27.4453		perinuclear region of cytoplasm
28	TAGLN	transgelin		1137.63	42.033	27.0652		vesicle
29	CNN3	calponin-3; isoform unknown		405.296	15.3622	26.3827
30	YAP1	transcriptional coactivator YAP1; isoform unknown		1136.72	52.8622	21.5034
31	CNN2	calponin-2; isoform unknown		512.952	24.2521	21.1508
32	TXN	thioredoxin; isoform unknown		442.865	21.1154	20.9735
33	KRT18	keratin, type I cytoskeletal 18		233.941	12.2834	19.0453
34	NUFIP2	nuclear fragile X mental retardation-interacting protein 2		75.2093	4.05339	18.5547
35	CALD1|LOC55873	NOT mergeable descriptions		257.343	14.6802	17.53
36	SKP1	S-phase kinase-associated protein 1; isoform unknown		28.7803	1.65705	17.3684
37	STMN1	stathmin; isoform unknown		81.8804	5.3029	15.4407
38	AASDHPPT	L-aminoadipate-semialdehyde dehydrogenase-phosphopantetheinyl		110.998	7.6234	14.5601
39	RANGAP1	ran GTPase-activating protein 1; isoform unknown		45.7992	3.25638	14.0645
40	NUDC	nuclear migration protein nudC; isoform unknown		383.47	28.0075	13.6917
41	CDK1	cyclin-dependent kinase 1; isoform unknown		95.362	7.43796	12.821
42	CSRP1	cysteine and glycine-rich protein 1; isoform unknown		1541.66	122.081	12.6282
43	CPSF6	cleavage and polyadenylation specificity factor subunit 6; isoform unknown		60.5159	4.85852	12.4556
44	CDV3	protein CDV3 homolog; isoform unknown		935.77	76.6841	12.2029
45	TXNL1	thioredoxin-like protein 1; isoform unknown		133.94	11.3161	11.8363
46	C21orf50|SON	NOT mergeable descriptions		12.8034	1.10215	11.6167
47	DNAJA2	dnaJ homolog subfamily A member 2		26.6098	2.48548	10.7061
48	SPTBN1	spectrin beta chain, non-erythrocytic 1; isoform unknown		3.40959	0.338719	10.0661
49	CAST	calpastatin; isoform unknown		38.0715	3.81266	9.98554
50	CKAP5	cytoskeleton-associated protein 5; isoform unknown		3.69489	0.374592	9.86378
51	MYO1B	unconventional myosin-Ib; isoform unknown		64.9837	6.73093	9.65448	✓	early endosome
iBQ value (biotin(+)) > 4, proteins identified only in the presence of biotin
334 proteins
Rank	protein	description		biotin(+) ave	biotin(-) ave	(+)/(-)	Uniprot (endosome)	Uniprot (Cellular compornent)	Proteins that are reported to localize at endosomes, but not annotated in Uniprot	reference (authors, journal, year)	reference (title)
1	VAMP1|VAMP2|VAMP3	vesicle-associated membrane protein; 1 (isoform unknown) or 2 (isoform unknown) or 3		11121.6			✓	endosome
2	VAMP3	vesicle-associated membrane protein 3		9816.78			✓	recycling endosome
3	CORO1B	coronin-1B		3253.79				perinuclear region of cytoplasm
4	PVRL2	nectin-2; isoform unknown		3104.67					✓	Young et al., Reproduction (2012)	Internalization of adhesion junction proteins and their association with recycling endosome marker proteins in rat seminiferous epithelium
5	SCAMP1	secretory carrier-associated membrane protein 1; isoform unknown		2483.81			✓	recycling endosome membrane
6	GSDMA	gasdermin-A; isoform unknown		1657.37				perinuclear region of cytoplasm
7	CLINT1	clathrin interactor 1; isoform unknown		1610.88			✓	clathrin coated vesicle
8	SLC38A1	sodium-coupled neutral amino acid transporter 1		1605.9
9	EIF5	eukaryotic translation initiation factor 5		1325
10	PDAP1	28 kDa heat- and acid-stable phosphoprotein		1073.75
11	CTTN	src substrate cortactin; isoform unknown		1010.87				coated pit	✓	Kaksonen et al., J Cell Sci (2000)	Association of cortactin with dynamic actin in lamellipodia and on endosomal vesicles
12	SNAP23	synaptosomal-associated protein 23; isoform unknown		1003.09				post-Golgi vesicle-mediated transport	✓	Veale et al., Traffic (2010)	Recycling Endosome Membrane Incorporation into the Leading Edge Regulates Lamellipodia Formation and Macrophage Migration
13	CTNND1|TMX2-CTNND1	NOT mergeable descriptions		790.673
14	LAMTOR1	ragulator complex protein LAMTOR1		765.628			✓	late endosome membrane
15	ARHGAP1	rho GTPase-activating protein 1; isoform unknown		637.175				perinuclear region of cytoplasm
16	PDLIM4	PDZ and LIM domain protein 4; isoform unknown		585.137
17	PDLIM1	PDZ and LIM domain protein 1; isoform unknown		494.439
18	STEAP3	metalloreductase STEAP3; isoform unknown		482.686			✓	Endosome membrane
19	CXADR	coxsackievirus and adenovirus receptor; isoform unknown		474.299
20	EGFR|ERBB2|ERBB4	NOT mergeable descriptions		436.586			✓	Endosome
21	RPL36	60S ribosomal protein L36		428.36
22	CCDC43	coiled-coil domain-containing protein 43; isoform unknown		424.845
23	SLC7A5	large neutral amino acids transporter small subunit 1; isoform unknown		418.778				intracellular membrane-bounded organelle
24	RABL6	rab-like protein 6; isoform unknown		400.579
25	ZYX	zyxin; isoform unknown		395.255					✓	Poythress et al., Am J Physiol Cell Physiol (2013)	Vasoconstrictor-induced endocytic recycling regulates focal adhesion protein localization and function in vascular smooth muscle
26	CAV1	caveolin-1; isoform unknown		364.762			✓	endosome
27	RPL31|RPL31P50	; ribosomal protein L31 pseudogene 50 or 60S ribosomal protein L31 (isoform unknown)		351.16
28	TMEM2	transmembrane protein 2; isoform unknown		346.68
29	NUMB	protein numb homolog; isoform unknown		342.902			✓	early endosome
30	TOX4	TOX high mobility group box family member 4; isoform unknown		338.871
31	AGFG1	arf-GAP domain and FG repeat-containing protein 1; isoform unknown		327.606				cytoplasmic, membrane-bounded vesicle	✓	Chaineau et al., J Biol Chem (2008)	Role of HRB in clathrin-dependent endocytosis.
32	CRIP1	cysteine-rich protein 1		302.472
33	DSG2	desmoglein-2		298.185
34	SLC6A15	sodium-dependent neutral amino acid transporter B(0)AT2; isoform unknown		292.922
35	CIAPIN1	anamorsin; isoform unknown		286.003
36	ARFIP1	arfaptin-1; isoform AP17 or 7 precursor or hBACHb or X6 or X24 or X44 or hBACHd or g or X41 or e or X36 or alpha 2 precursor or X3 or f precursor or 10 precursor or X11 or X1 or 1A or X38 or C or j precursor or X22 or X26 or 1 preproprotein or 8 precursor or alpha preproprotein or MRP7A or beta preproprotein or 9 preproprotein or 2 precursor or X9 or SV-154 or beta 2 precursor or X28 or SV-200 or…		278.75				trans-Golgi network membrane
37	STX10	syntaxin-10; isoform unknown		267.609				vesicle, perinuclear region of cytoplasm	✓	Ganley et al., J Cell Biol (2008)	A syntaxin 10-SNARE complex distinguishes two distinct transport routes from endosomes to the trans-Golgi in human cells.
38	GTF2A1	transcription initiation factor IIA subunit 1; isoform 1		265.627
39	MPZL1	myelin protein zero-like protein 1; isoform unknown		265.518
40	LPP	lipoma-preferred partner; isoform unknown		257.698
41	CNN2|CNN3	; calponin-2 (isoform unknown) or calponin-3 (isoform unknown)		218.597
42	NUDT5	ADP-sugar pyrophosphatase; isoform unknown		216.369
43	Grx-roGFP-WT	Grx-roGFP-WT		214.816
44	MLLT4	afadin; isoform unknown		203.793
45	SLC4A7	sodium bicarbonate cotransporter 3; isoform unknown		201.564				cytoplasmic vesicle
46	AKAP12	A-kinase anchor protein 12; isoform unknown		196.608
47	EIF2A	eukaryotic translation initiation factor 2A; isoform unknown		196.257
48	GJA1	gap junction alpha-1 protein		193.902			✓	early/late endosome
49	TUBA1A|TUBA1B|TUBA1C	tubulin; alpha-1A chain (isoform unknown) or alpha-1B chain or alpha-1C chain (isoform unknown)		193.43			✓	recycling endosome
50	FLNA|FLNB	; filamin-A (isoform unknown) or filamin-B (isoform unknown)		192.812
51	IGF2R	cation-independent mannose-6-phosphate receptor		191.23			✓	early/late endosome
52	RAB11FIP1	rab11 family-interacting protein 1; isoform unknown		186.896			✓	recycling endosome
53	TOX2|TOX3|TOX4	TOX high mobility group box family member; 2 (isoform unknown) or 3 (isoform unknown) or 4 (isoform unknown)		178.877
54	CLCN7	H(\+)\/Cl(-) exchange transporter 7; isoform unknown		176.548			✓	lysosomal membrane
55	SLC30A1	zinc transporter 1		173.094
56	HLA-A	HLA class I histocompatibility antigen, A-1 alpha chain		168.607			✓	early endosome membrane
57	PPP1R37	protein phosphatase 1 regulatory subunit 37; isoform unknown		163.151
58	NUMB|NUMBL	; numb-like protein (isoform unknown) or protein numb homolog (isoform unknown)		158.738			✓	early endosome
59	HLA-B|HLA-C|HUMMHCW1A	NOT mergeable descriptions		158.182			✓	early endosome membrane
60	SLC16A3	monocarboxylate transporter 4; isoform X1		156.607
61	YES1	tyrosine-protein kinase Yes; isoform unknown		155.615					✓	Su et al., Nat Cell Biol (2010)	A kinase cascade leading to Rab11-FIP5 controls transcytosis of the polymeric immunoglobulin receptor
62	RAB11FIP5	rab11 family-interacting protein 5; isoform unknown		152.578			✓	recycling endosome
63	SLC39A14	zinc transporter ZIP14; isoform unknown		150.2
64	TAGLN2|TAGLN3	; transgelin-2 (isoform unknown) or transgelin-3		148.183					✓	Zhao et al., J Cell Biol (2010)	ZRT/IRT-like Protein 14 (ZIP14) Promotes the Cellular Assimilation of Iron from Transferrin
65	EPHA2	ephrin type-A receptor 2		144.379					✓	Boissier et al., Traffic (2013)	EphA2 Signaling Following Endocytosis: Role of Tiam1
66	EPS15L1	epidermal growth factor receptor substrate 15-like 1; isoform unknown		141.473				clathrin coat of coated pit
67	PDLIM5	PDZ and LIM domain protein 5; isoform unknown		138.205
68	CRK	adapter molecule crk; isoform unknown		136.576					✓	Parachoniak et al., Dev Cell (2011)	GGA3 functions as a switch to promote Met receptor recycling, essential for sustained ERK and cell migration
69	SNRPE|SNRPEP4	small nuclear ribonucleoprotein; polypeptide E pseudogene 4 or E (isoform unknown)		132.042
70	RAB11FIP1|RAB11FIP2	rab11 family-interacting protein; 1 (isoform unknown) or 2 (isoform unknown)		120.363			✓	recycling endosome
71	RPSA|RPSAP47|RPSAP58	; ribosomal protein SA pseudogene 47 or ribosomal protein SA pseudogene 58 or 40S ribosomal protein SA (isoform unknown)		119.773
72	SCAMP3	secretory carrier-associated membrane protein 3; isoform unknown		118.736			✓	post-Golgi vesicle-mediated transport (biological process)
73	FERMT2	fermitin family homolog 2; isoform unknown		118.401
74	SDCBP	syntenin-1; isoform unknown		116.206				melanosome	✓	Zimmermann et al., Dev Cell (2005)	Syndecan Recyling Is Controlled by Syntenin-PIP2 Interaction and Arf6
75	CDK1|CDK12|CDK13|CDK14|CDK15|CDK16|CDK17|CDK18|CDK2|CDK3|CDK4|CDK5|CDK6|CDK9	; cyclin-dependent kinase 12 (isoform unknown) or cyclin-dependent kinase 13 (isoform unknown) or cyclin-dependent kinase 14 (isoform unknown) or cyclin-dependent kinase 15 (isoform unknown) or cyclin-dependent kinase 16 (isoform unknown) or cyclin-dependent kinase 17 (isoform unknown) or cyclin-dependent kinase 18 (isoform unknown) or cyclin-dependent kinase 1 (isoform unknown) or cyclin-depende…		115.035
76	CD99	CD99 antigen; isoform unknown		113.428
77	EFHD1|EFHD2	EF-hand domain-containing protein; D1 (isoform unknown) or D2 (isoform unknown)		111.023
78	MARCKS	myristoylated alanine-rich C-kinase substrate		107.57			✓	lysosome
79	STX8	syntaxin-8; isoform unknown		106.729			✓	early/late/recycling endosome
80	RUVBL1	ruvB-like 1; isoform unknown		105.026
81	CWC15	spliceosome-associated protein CWC15 homolog; isoform unknown		103.613
82	TOX|TOX3|TOX4	; TOX high mobility group box family member 3 (isoform unknown) or TOX high mobility group box family member 4 (isoform unknown) or thymocyte selection-associated high mobility group box protein TOX		100.603
83	EPB41L2	band 4.1-like protein 2; isoform unknown		99.6628
84	SRC|YES1	tyrosine protein kinase family		97.8044			✓	late endosome
85	SPRY4	protein sprouty homolog 4; isoform unknown		96.5431
86	FAM129B	niban-like protein 1; isoform unknown		96.5303
87	SNX1	sorting nexin-1; isoform unknown		94.024			✓	early endosome membrane
88	NUCKS1	nuclear ubiquitous casein and cyclin-dependent kinase substrate 1; isoform unknown		93.4563
89	LIMCH1	LIM and calponin homology domains-containing protein 1; isoform unknown		89.7538
90	NDUFAF2	mimitin, mitochondrial		88.1758
91	EMD	emerin		83.9241
92	S100A11|S100A11P1|S100A11P2	; S100 calcium binding protein A11 pseudogene 1 or S100 calcium binding protein A11 pseudogene 2 or protein S100-A11		83.6412
93	CXorf56|LOC728024	NOT mergeable descriptions		83.3645
94	ADSS	adenylosuccinate synthetase isozyme 2; isoform unknown		83.0822
95	HLCS	biotin--protein ligase; isoform unknown		82.1759
96	CRKL	crk-like protein		81.2619			✓	endosome
97	2015-09-07	septin-7; isoform unknown		79.2409
98	STX7	syntaxin-7; isoform unknown		76.5646			✓	early/late/recycling endosome
99	EFR3A	protein EFR3 homolog A; isoform unknown		74.5623
100	HN1L	hematological and neurological expressed 1-like protein		71.099
101	LOC55820|VAPB	NOT mergeable descriptions		70.0438
102	HLA-A|HLA-B|HLA-C|LOC100507703	class I histocompatibility family		69.0919			✓	early endosome membrane
103	TOMM20	mitochondrial import receptor subunit TOM20 homolog		68.696
104	LYN	tyrosine-protein kinase Lyn; isoform unknown		68.0945
105	ADAM9	disintegrin and metalloproteinase domain-containing protein 9; isoform unknown		67.1548
106	BUD31	protein BUD31 homolog; isoform AP17 or 7 precursor or hBACHb or X6 or X24 or X44 or BNIP1-b or y or 18 or hBACHd or g or 16 or X41 or e or X36 or alpha 2 precursor or delta or X3 or D or 3a or a preproprotein or BAG-1L or 11 or 2c or bmf-1 or f precursor or 10 precursor or X11 or X1 or 1A or X38 or C or sigma or j precursor or X22 or X26 or 1 preproprotein or 15 or 8 precursor or alpha preproprot…		65.6094
107	RELL1	RELT-like protein 1		65.2416
108	ZDHHC5	palmitoyltransferase ZDHHC5; isoform unknown		65.044					✓	Breusegem et al., Cell Rep (2014)	Genome-wide RNAi Screen Reveals a Role for Multipass Membrane Proteins in Endosome-to-Golgi Retrieval
109	MYOF	myoferlin; isoform unknown		64.7357				cytoplasmic vesicle membrane	✓	Redpath et al., Traffic (2016)	Ferlins Show Tissue-Specific Expression and Segregate as Plasma Membrane/Late Endosomal or Trans-Golgi/Recycling Ferlins.
110	RAB1A|RAB1B	ras-related protein; Rab-1A (isoform unknown) or Rab-1B		64.1691			✓	early endosome
111	GJA1|IFT140	NOT mergeable descriptions		63.9965			✓	early endosome
112	LYPLA2	acyl-protein thioesterase 2; isoform unknown		63.88
113	HN1	hematological and neurological expressed 1 protein; isoform unknown		62.2332
114	HLA-A|HLA-B|HLA-C|HLA-F|HLA-H|LOC730410	class I histocompatibility family		62.1676			✓	early endosome membrane
115	SNX1|SNX2	sorting; nexin-1 (isoform unknown) or nexin-2 (isoform unknown)		60.4321			✓	early endosome membrane
116	ADD3	gamma-adducin; isoform unknown		60.192
117	STRAP	serine-threonine kinase receptor-associated protein		58.6977
118	BLK|CDK20|FGFR1|FGFR2|FGFR3|FGFR4|FGR|FYN|HCK|ICK|LCK|LYN|MAK|YES1	NOT mergeable descriptions		58.5961
119	CHMP5|LOC51612	NOT mergeable descriptions		58.3504			✓	endosome membrane
120	YKT6	synaptobrevin homolog YKT6; isoform unknown		56.9899			✓	endosome
121	NOP16	nucleolar protein 16; isoform unknown		56.264
122	SLC6A8	sodium- and chloride-dependent creatine transporter 1; isoform unknown		56.2199
123	GORASP2	Golgi reassembly-stacking protein 2; isoform unknown		54.3361
124	KRT18|KRT19	keratin, type I cytoskeletal; 18 or 19		53.8415
125	CSDE1	cold shock domain-containing protein E1; isoform unknown		53.4588
126	WWOX	WW domain-containing oxidoreductase; isoform unknown		52.4317					✓	Ludes-Meyers et al., Oncogene (2004)	WWOX binds the specific proline-rich ligand PPXY: identification of candidate interacting proteins.
127	EGFR|ERBB2	NOT mergeable descriptions		51.5403			✓	Endosome
128	MRE11A	double-strand break repair protein MRE11A; isoform unknown		51.3141				perinuclear region of cytoplasm
129	NAP1L4	nucleosome assembly protein 1-like 4		49.631
130	NUDT21	cleavage and polyadenylation specificity factor subunit 5		49.4908
131	STMN1|STMN2|STMN4	; stathmin (isoform unknown) or stathmin-2 (isoform unknown) or stathmin-4 (isoform unknown)		49.4548
132	NMT1	glycylpeptide N-tetradecanoyltransferase 1; isoform unknown		49.2045
133	ZNF207	BUB3-interacting and GLEBS motif-containing protein ZNF207; isoform unknown		49.0896
134	CCDC124	coiled-coil domain-containing protein 124		48.1855
135	HLA-B|HLA-C	; major histocompatibility complex, class I, B or HLA class I histocompatibility antigen, Cw-1 alpha chain		47.7168			✓	early endosome membrane
136	CHMP2B	charged multivesicular body protein 2b; isoform unknown		46.2264			✓	late endosome membrane
137	CPD	carboxypeptidase D; isoform unknown		46.023
138	STARD3	stAR-related lipid transfer protein 3; isoform unknown		45.7905			✓	late endosome membrane
139	DNAJB1	dnaJ homolog subfamily B member 1; isoform unknown		45.7458
140	TBC1D5	TBC1 domain family member 5; isoform unknown		45.5832			✓	endosome membrane
141	HNRNPA1|HNRNPA1L2|HNRNPA2B1	heterogeneous nuclear; ribonucleoprotein A1-like 2 or ribonucleoprotein A1 (isoform unknown) or ribonucleoproteins A2\/B1 (isoform unknown)		44.4638
142	SEPT14|SEPT7	; septin-14 (isoform unknown) or septin-7 (isoform unknown)		44.2871
143	DSC2	desmocollin-2; isoform unknown		43.7913
144	SMAP1	stromal membrane-associated protein 1; isoform unknown		43.2873				regulation of clathrin-mediated endocytosis
145	EPB41L4B|EPB41L5	band 4.1-like protein; 4B (isoform unknown) or 5 (isoform unknown)		43.1537
146	GGA3	ADP-ribosylation factor-binding protein GGA3; isoform unknown		42.4327			✓	endosome membrane
147	MAPRE2	microtubule-associated protein RP\/EB family member 2; isoform unknown		42.0457
148	SNX3	sorting nexin-3; isoform unknown		41.9416			✓	early endosome
149	CTNND1	catenin delta-1; isoform unknown		41.1212
150	SH3GL1|SH3GL2	; endophilin-A2 (isoform unknown) or endophilin-A1 (isoform unknown)		40.6952			✓	early endosome membrane
151	VAPB	vesicle-associated membrane protein-associated protein B\/C; isoform unknown		39.9102
152	CDCA3	cell division cycle-associated protein 3; isoform unknown		38.3574
153	EPB41L5	band 4.1-like protein 5; isoform unknown		37.8171
154	VTI1B	vesicle transport through interaction with t-SNAREs homolog 1B		37.7207			✓	recycling/late endosome
155	EPB41	protein 4.1; isoform unknown		37.3338
156	PSMB6	proteasome subunit beta type-6; isoform unknown		36.6764
157	EIF3J	eukaryotic translation initiation factor 3 subunit J; isoform unknown		36.0904
158	STK38	serine\/threonine-protein kinase 38; isoform unknown		35.998
159	CNP	2'',3''-cyclic-nucleotide 3''-phosphodiesterase; isoform unknown		35.8778				melanosome
160	NUMBL	numb-like protein; isoform unknown		35.5516
161	AP3D1	AP-3 complex subunit delta-1; isoform unknown		35.2275			✓	endosome membrane
162	HNRNPC|HNRNPCP2|RALYL	NOT mergeable descriptions		34.9698
163	ALDH3A1|ALDH3A2|ALDH3B1|ALDH3B2	; aldehyde dehydrogenase, dimeric NADP-preferring (isoform unknown) or fatty aldehyde dehydrogenase (isoform unknown) or aldehyde dehydrogenase family 3 member B1 (isoform unknown) or aldehyde dehydrogenase family 3 member B2 (isoform unknown)		34.1424
164	LOC646214|PAK2	protein kinase family		33.9362				perinuclear region of cytoplasm
165	ZDHHC20	probable palmitoyltransferase ZDHHC20; isoform unknown		32.929
166	AIMP2	aminoacyl tRNA synthase complex-interacting multifunctional protein; isoform unknown		32.8072
167	STK10	serine\/threonine-protein kinase 10; isoform unknown		32.5805
168	NDRG1	protein NDRG1; isoform unknown		32.5213			✓	recycling endosome membrane
169	WIPI2	WD repeat domain phosphoinositide-interacting protein 2; isoform unknown		32.4455					✓	Biazik et al., Autophagy (2015)	Ultrastructural relationship of the phagophore with surrounding organelles.
170	PAK2	serine\/threonine-protein kinase PAK 2		32.4089
171	CHMP6	charged multivesicular body protein 6; isoform unknown		32.0687			✓	late endosome membrane
172	DBNL	drebrin-like protein; isoform unknown		31.8672			✓	early endosome
173	CPNE3	copine-3; isoform unknown		31.802
174	ETFA	electron transfer flavoprotein subunit alpha, mitochondrial; isoform AP17 or hBACHb or X24 or 12 precursor or BNIP1-b or LAGE-1b or MTGR1c or 16 or e or F precursor or X36 or alpha 2 precursor or delta or 3a or 31 or a preproprotein or 11 or bmf-1 or f precursor or 10 precursor or X1 or X38 or sigma or p16INK4a or 29 or G6b-E precursor or 15 or 8 precursor or alpha preproprotein or MRP7A or 2 pre…		31.4554
175	OSIL|SQSTM1	NOT mergeable descriptions		30.9416			✓	late endosome
176	EHBP1L1	EH domain-binding protein 1-like protein 1; isoform unknown		30.6916					✓	Nakajo et al., J Cell Biol (2016)	EHBP1L1 coordinates Rab8 and Bin1 to regulate apical-directed transport in polarized epithelial cells
177	DKFZp564C047|STAM2	signal transducing adapter molecule 2 family		30.6417			✓	early endosome membrane
178	CHMP4B	charged multivesicular body protein 4b		30.0355			✓	late endosome membrane
179	FEN1	flap endonuclease 1		29.9021
180	ARL13B	ADP-ribosylation factor-like protein 13B; isoform unknown		28.4152				ciliary membrane	✓	Barral et al., Proc Natl Acad Sci U S A (2012)	Arl13b regulates endocytic recycling traffic
181	BAIAP2L1	brain-specific angiogenesis inhibitor 1-associated protein 2-like		28.306
182	MT1E|MT1G|MT1M|MT1X|MT2A	; metallothionein-1E or metallothionein-1G (isoform unknown) or metallothionein-1M or metallothionein-1X or metallothionein-2		27.8554				perinuclear region of cytoplasm
183	EGFR|ERBB4	NOT mergeable descriptions		27.7227			✓	endosome
184	AHCY	adenosylhomocysteinase; isoform unknown		27.7192				melanosome
185	VAMP4	vesicle-associated membrane protein 4; isoform unknown		27.6456			✓	endosome
186	RBMX|RBMXL1|RBMXL2|RBMXL3	; RNA binding motif protein, X-linked-like-1 or RNA-binding motif protein, X-linked-like-2 or RNA-binding motif protein, X-linked-like-3 or RNA-binding motif protein, X chromosome (isoform unknown)		27.2876
187	CPNE8	copine-8		26.6682
188	CHMP5	charged multivesicular body protein 5; isoform unknown		26.5066			✓	endosome membrane
189	DSC2|DSC3	; desmocollin-2 (isoform unknown) or desmocollin-3 (isoform unknown)		26.4389				cytoplasmic vesicle	✓	Gehmlich et al., Cardiovasc Res (2011)	Mechanistic insights into arrhythmogenic right ventricular cardiomyopathy caused by desmocollin-2 mutations
190	AP3S1	AP-3 complex subunit sigma-1; isoform unknown		26.3597				cytoplasmic vesicle membrane, transport vesicle	✓	Peden et al., J Cell Biol (2004)	Localization of the AP-3 adaptor complex defines a novel endosomal exit site for lysosomal membrane proteins
191	RBM11	splicing regulator RBM11; isoform unknown		26.1801
192	ABCE1	ATP-binding cassette sub-family E member 1		26.0142
193	SCYL2	SCY1-like protein 2; isoform unknown		25.7675			✓	endosome membrane
194	PIP5K1A	phosphatidylinositol 4-phosphate 5-kinase type-1 alpha; isoform unknown		25.2151
195	ARFIP2	arfaptin-2; isoform unknown		25.1954				trans-Golgi network membrane
196	KIAA1681|RAPH1	ras-associated and pleckstrin homology domains-containing protein 1#isoform 1 family		25.0214
197	RAB21	ras-related protein Rab-21		24.7561			✓	endosome
198	TOMM7	mitochondrial import receptor subunit TOM7 homolog		24.7471
199	IGF2BP2	insulin-like growth factor 2 mRNA-binding protein 2; isoform unknown		24.2834
200	RANBP2|RGPD1|RGPD2	NOT mergeable descriptions		23.5511
201	KIAA1491|UBAP2	ubiquitin-associated protein 2#isoform 1 family		23.139
202	PCDH7	protocadherin-7; isoform unknown		22.5358
203	MKL1|MKL2	MKL\/myocardin-like protein; 1 (isoform unknown) or 2 (isoform unknown)		22.3214
204	VCPIP1	deubiquitinating protein VCIP135		22.3156
205	AHCTF1	protein ELYS; isoform unknown		22.1471
206	CALD1	caldesmon; isoform unknown		22.1074
207	FLJ20004|KANK2	KN motif and ankyrin repeat domain-containing protein 2#isoform 1 family		21.6068
208	SMAP2	stromal membrane-associated protein 2; isoform 1		21.3475					✓	Matsudaira et al., PLoS One (2013)	SMAP2 Regulates Retrograde Transport from Recycling Endosomes to the Golgi
209	MICALL1	MICAL-like protein 1; isoform unknown		21.2405			✓	recycling endosome membrane
210	SH3GL1	endophilin-A2; isoform unknown		20.8477			✓	early endosome membrane
211	NAP1L1|NAP1L4	nucleosome assembly protein 1-like; 1 (isoform unknown) or 4		20.7417				melanosome
212	HSP90AA1|HSP90AA5P	heat shock protein; HSP 90-alpha (isoform unknown) or 90kDa alpha (cytosolic), class A member 5		20.6049				endocytic vesicle lumen
213	HNRNPH1|HNRNPH2	heterogeneous nuclear ribonucleoprotein; H (isoform unknown) or H2		20.5512
214	NUP153	nuclear pore complex protein Nup153; isoform unknown		20.1122
215	PLEKHO2	pleckstrin homology domain-containing family O member 2; isoform unknown		19.9248
216	2015-09-09	septin-9; isoform unknown		19.9225				perinuclear region of cytoplasm
217	APBB1IP|KIAA1681|RAPH1	NOT mergeable descriptions		19.8804
218	PSMD12	26S proteasome non-ATPase regulatory subunit 12; isoform unknown		19.8379
219	IPO5	importin-5; isoform unknown		19.5771				intracellular membrane-bounded organelle
220	EPHA2|EPHA4|EPHA6|EPHA7|EPHB1|EPHB2|EPHB3|EPHB4	ephrin; type-A receptor 2 or type-A receptor 4 (isoform unknown) or type-A receptor 6 (isoform unknown) or type-A receptor 7 (isoform unknown) or type-B receptor 1 (isoform unknown) or type-B receptor 2 (isoform unknown) or type-B receptor 3 or type-B receptor 4		19.2707					✓	Boissier et al., Traffic (2013)	EphA2 Signaling Following Endocytosis: Role of Tiam1
221	RAB1A	ras-related protein Rab-1A; isoform unknown		18.9375			✓	early endosome
222	AIM1	absent in melanoma 1 protein; isoform unknown		18.8548				unknown
223	BNIP2	BCL2\/adenovirus E1B 19 kDa protein-interacting protein 2; isoform unknown		18.5456				intracellular membrane-bounded organelle	✓	Yi et al., Mol Biol Cell (2015)	KIF5B transports BNIP-2 to regulate p38 mitogen-activated protein kinase activation and myoblast differentiation
224	PSIP1	PC4 and SFRS1 interacting protein 1; isoform unknown		17.966
225	SRC	proto-oncogene tyrosine-protein kinase Src; isoform unknown		17.9431			✓	late endosome
226	PICALM	phosphatidylinositol-binding clathrin assembly protein; isoform unknown		17.8073				clathrin-coated vesicle	✓	Xiao et al., J Biol Chem (2012)	Role of Phosphatidylinositol Clathrin Assembly Lymphoid-Myeloid Leukemia (PICALM) in Intracellular Amyloid Precursor Protein (APP) Processing and Amyloid Plaque Pathogenesis
227	SNX5|SNX6	sorting; nexin-5 (isoform unknown) or nexin-6 (isoform unknown)		17.4533			✓	early endosome membrane
228	NUP214	nuclear pore complex protein Nup214; isoform unknown		17.4413
229	NAF1	H\/ACA ribonucleoprotein complex non-core subunit NAF1; isoform unknown		17.4267
230	WDR20	WD repeat-containing protein 20; isoform unknown		16.903				unknown
231	NSFL1C	NSFL1 cofactor p47; isoform unknown		16.7372
232	ZFR	zinc finger RNA-binding protein		16.7224
233	PNP	purine nucleoside phosphorylase		16.6819
234	PAPOLA	poly(A) polymerase alpha; isoform unknown		16.4209
235	SLC4A4	electrogenic sodium bicarbonate cotransporter 1; isoform unknown		16.4142					✓	Perry et al., Am J Physiol Cell Physiol (2008)	Electrogenic NBCe1 (SLC4A4), but not electroneutral NBCn1 (SLC4A7), cotransporter undergoes cholinergic-stimulated endocytosis in salivary ParC5 cells.
236	LASP1|NEBL	NOT mergeable descriptions		16.3954
237	KIF5A|KIF5B|KIF5C	; kinesin heavy chain isoform 5A or kinesin-1 heavy chain or kinesin heavy chain isoform 5C (isoform unknown)		16.2171			✓	endocytic vesicle (KIF5B)
238	MAP4K4	mitogen-activated protein kinase kinase kinase kinase 4; isoform unknown		15.9494
239	PALM	paralemmin-1; isoform unknown		14.9975				intracellular membrane-bounded organelle
240	EPB41L4B	band 4.1-like protein 4B; isoform unknown		14.477
241	COPG1|COPG2	coatomer subunit; gamma-1 (isoform unknown) or gamma-2 (isoform unknown)		14.3553
242	PTPN11	tyrosine-protein phosphatase non-receptor type 11; isoform unknown		14.3105
243	LLGL1	lethal(2) giant larvae protein homolog 1; isoform unknown		14.2952			✓	early endosome membrane
244	EHD1	EH domain-containing protein 1; isoform unknown		14.2051			✓	recycling endosome membrane
245	PAK1|PAK2|PAK3	serine\/threonine-protein kinase PAK; 1 (isoform unknown) or 2 (isoform unknown) or 3 (isoform unknown)		14.1133
246	COPG2	coatomer subunit gamma-2; isoform unknown		13.8908
247	CD2AP	CD2-associated protein; isoform unknown		13.7652			✓	endocytic vesicle
248	BAIAP2	brain-specific angiogenesis inhibitor 1-associated protein 2; isoform unknown		13.7625
249	NOP2	probable 28S rRNA (cytosine(4447)-C(5))-methyltransferase		13.686
250	PPM1G	protein phosphatase 1G		13.5119
251	FLOT1	flotillin-1; isoform unknown		13.3713			✓	early endosome
252	PPID	peptidyl-prolyl cis-trans isomerase D		13.3711
253	PSMA6	proteasome subunit alpha type-6; isoform unknown		13.1042
254	COLEC12	collectin-12; isoform unknown		13.0888			✓	endocytic vesicle membrane
255	ERBB2IP	protein LAP2; isoform unknown		13.0508					✓	Sflomos et al., J Cell Sci (2011)	ERBIN is a new SARA-interacting protein: competition between SARA and SMAD2 and SMAD3 for binding to ERBIN
256	BAG2	BAG family molecular chaperone regulator 2; isoform unknown		13.0358
257	NEO1	neogenin; isoform unknown		12.7469
258	MAP2K1|MAP2K2	dual specificity mitogen-activated protein kinase kinase; 1 (isoform unknown) or 2 (isoform unknown)		12.6223			✓	early/late endosome
259	ATP1A1|ATP1A2|ATP1A3	sodium\/potassium-transporting ATPase subunit; alpha-1 (isoform unknown) or alpha-2 or alpha-3 (isoform unknown)		12.5931			✓	endosome
260	PPP1R10	serine\/threonine-protein phosphatase 1 regulatory subunit 10; isoform unknown		12.4744
261	SNRNP40	U5 small nuclear ribonucleoprotein 40 kDa protein		12.4286
262	PICALM|SNAP91	clathrin assembly family		12.1858				clathrin-coated vesicle	✓	Xiao et al., J Biol Chem (2012)	Role of Phosphatidylinositol Clathrin Assembly Lymphoid-Myeloid Leukemia (PICALM) in Intracellular Amyloid Precursor Protein (APP) Processing and Amyloid Plaque Pathogenesis
263	MARK2|MARK3	; serine\/threonine-protein kinase MARK2 (isoform unknown) or MAP\/microtubule affinity-regulating kinase 3 (isoform unknown)		12.0121
264	STOM	erythrocyte band 7 integral membrane protein; isoform unknown		11.9904				melanosome, perinuclear region of cytoplasm
265	DLG1	disks large homolog 1; isoform unknown		11.7629				perinuclear region of cytoplasm	✓	Dunn et al., J Biol Chem (2013)	Role of SAP97 Protein in the Regulation of Corticotropin-releasing Factor Receptor 1 Endocytosis and Extracellular Signal-regulated Kinase 1/2 Signaling
266	ABP125|SEC31A	NOT mergeable descriptions		11.4469
267	ACTN1|ACTN2|ACTN3|ACTN4	; alpha-actinin-1 (isoform unknown) or alpha-actinin-2 (isoform unknown) or alpha-actinin-3 (isoform unknown) or alpha-actinin-4 (isoform unknown)		11.1081					✓	Yan et al., Mol Biol Cell (2005)	CART: An Hrs/Actinin-4/BERP/Myosin V Protein Complex Required for Efficient Receptor Recycling
268	HP1BP3	heterochromatin protein 1-binding protein 3		11.102
269	MED1	mediator of RNA polymerase II transcription subunit 1; isoform unknown		11.0304
270	COPS7A	COP9 signalosome complex subunit 7a; isoform unknown		10.7358
271	ATP1A1	sodium\/potassium-transporting ATPase subunit alpha-1; isoform unknown		10.6165			✓	endosome
272	TMEM87A	transmembrane protein 87A; isoform unknown		10.6072
273	GTF2F2	general transcription factor IIF subunit 2; isoform unknown		10.5571
274	RBM27	RNA-binding protein 27; isoform unknown		10.5361
275	RPAP3	RNA polymerase II-associated protein 3; isoform unknown		10.3393
276	EIF4G2	eukaryotic translation initiation factor 4 gamma 2; isoform unknown		10.2784
277	TOM1L2	TOM1-like protein 2; isoform unknown		10.1619				intracellular	✓	Katoh et al., Biochem Biophys Res Commun. (2006)	Recruitment of clathrin onto endosomes by the Tom1-Tollip complex.
278	DNAJC17	dnaJ homolog subfamily C member 17; isoform unknown		9.93353
279	JPH1	junctophilin-1; isoform unknown		9.9288
280	LATS2	serine\/threonine-protein kinase LATS2; isoform unknown		9.90922
281	USP15	ubiquitin carboxyl-terminal hydrolase 15; isoform unknown		9.85052
282	CDKN2AIP	CDKN2A-interacting protein; isoform unknown		9.77526
283	EIF4G1|EIF4G3	eukaryotic translation initiation factor 4 gamma; 1 (isoform unknown) or 3 (isoform unknown)		9.69541
284	OSBPL8	oxysterol-binding protein-related protein 8; isoform unknown		9.59118
285	ESYT2	extended synaptotagmin-2		9.5696				membrane
286	ATP2B1	plasma membrane calcium-transporting ATPase 1; isoform unknown		9.4189				intracellular membrane-bounded organelle
287	C2CD4C	C2 calcium-dependent domain-containing protein 4C		8.84244
288	SLK|STK10	serine\/threonine protein family		8.59629
289	DNAJA3	dnaJ homolog subfamily A member 3, mitochondrial; isoform unknown		7.97116
290	PCM1	pericentriolar material 1 protein; isoform unknown		7.88823
291	THOC2	THO complex subunit 2; isoform unknown		7.83022
292	SLC9A3R2	Na(\+)\/H(\+) exchange regulatory cofactor NHE-RF2; isoform unknown		7.80817
293	MSTP033|SMEK1	NOT mergeable descriptions		7.77075
294	SKA3	spindle and kinetochore-associated protein 3; isoform unknown		7.53156
295	TIAL1	nucleolysin TIAR; isoform unknown		7.41388			✓	lysosome
296	FAM21A|FAM21B|FAM21C|FAM21D|LOC439977	NOT mergeable descriptions		7.32162			✓	early endosome
297	GEMIN5	gem-associated protein 5; isoform unknown		7.18168
298	PLS1|PLS3	; plastin-1 (isoform unknown) or plastin-3 (isoform unknown)		7.17291					✓	Hagiwara et al., Biochem Biophys Res Commun. (2011)	Interaction of activated Rab5 with actin-bundling proteins, L- and T-plastin and its relevance to endocytic functions in mammalian cells
299	ITGA3	integrin alpha-3; isoform unknown		7.03418
300	GSPT1|GSPT2	eukaryotic peptide chain release factor GTP-binding subunit; ERF3A (isoform unknown) or ERF3B		6.96756
301	HGS	hepatocyte growth factor-regulated tyrosine kinase substrate; isoform unknown		6.92707			✓	early endosome membrane
302	ZFYVE16	zinc finger FYVE domain-containing protein 16; isoform unknown		6.86489			✓	early endosome membrane
303	PSME1	proteasome activator complex subunit 1; isoform unknown		6.58651
304	POU4F3|RBM27	NOT mergeable descriptions		6.294
305	ZC3HAV1	zinc finger CCCH-type antiviral protein 1; isoform unknown		6.25418			✓	late endosome
306	SNRPA	U1 small nuclear ribonucleoprotein A		6.24834
307	FARSA	phenylalanine--tRNA ligase alpha subunit		6.21306
308	ILKAP	integrin-linked kinase-associated serine\/threonine phosphatase 2C; isoform unknown		6.1504
309	KIAA1217	sickle tail protein homolog; isoform unknown		5.98416
310	PAK4	serine\/threonine-protein kinase PAK 4; isoform unknown		5.96846
311	TOP2A|TOP2B	DNA topoisomerase; 2-alpha (isoform unknown) or 2-beta (isoform unknown)		5.94962
312	MARK2	serine\/threonine-protein kinase MARK2; isoform unknown		5.66081
313	HARS	histidine--tRNA ligase, cytoplasmic; isoform unknown		5.56323
314	DNM1L	dynamin-1-like protein; isoform unknown		5.47726				coated pit, synaptic vesicle membrane, mitochondria
315	EIF3C|EIF3CL	eukaryotic translation initiation factor 3 subunit; C-like protein		5.39736
316	NPLOC4	nuclear protein localization protein 4 homolog; isoform unknown		5.36904
317	DRG1	developmentally-regulated GTP-binding protein 1		5.3222
318	TRIM25	E3 ubiquitin\/ISG15 ligase TRIM25		5.19404
319	PPP2R5D	serine\/threonine-protein phosphatase 2A 56 kDa regulatory subunit; isoform unknown		5.11702
320	AHSG	alpha-2-HS-glycoprotein		5.00559
321	ECE1	endothelin-converting enzyme 1; isoform unknown		4.99261			✓	endosome
322	LUZP1	leucine zipper protein 1; isoform unknown		4.95426
323	ACLY	ATP-citrate synthase; isoform unknown		4.9323
324	STON1|STON1-GTF2A1L	; STON1-GTF2A1L protein (isoform unknown) or stonin-1		4.82821				membrane
325	ATP2B1|ATP2B2|ATP2B3|ATP2B4	plasma membrane calcium-transporting ATPase; 1 (isoform unknown) or 2 (isoform unknown) or 3 (isoform unknown) or 4 (isoform unknown)		4.79503
326	APBB2	amyloid beta A4 precursor protein-binding family B member 2; isoform unknown		4.62316					✓	Chang et al., J Biol Chem (2003)	Generation of the β-Amyloid Peptide and the Amyloid Precursor Protein C-terminal Fragment γ Are Potentiated by FE65L1
327	ALDH18A1	delta-1-pyrroline-5-carboxylate synthase; isoform unknown		4.54783
328	HSZ75190|LRP8	receptor family		4.43566
329	ANKHD1|ANKHD1-EIF4EBP3|ANKRD17	; ANKHD1-EIF4EBP3 protein or ankyrin repeat and KH domain-containing protein 1 (isoform unknown) or ankyrin repeat domain-containing protein 17 (isoform unknown)		4.42968
330	GLS|KIAA0838	glutaminase family		4.41777
331	FLJ14992|PNISR	arginine\/serine-rich protein PNISR#isoform X1 family		4.41132
332	RANBP2	E3 SUMO-protein ligase RanBP2; isoform unknown		4.20422
333	PRMT7	protein arginine N-methyltransferase 7; isoform unknown		4.20141
334	RRP12	RRP12-like protein; isoform unknown		4.01736
								81		32
										endosomal proteins = 81 + 32 = 113

## Sheet: sheet 3
proteinid	description	seq	modification	theor_mz	charge	cleavage	Biotin_1	Biotin_2	(-)_1	(-)_2
AASDHPPT	L-aminoadipate-semialdehyde dehydrogenase-phosphopantetheinyl	AIGVGLGFELQRLEFDLSPLNLDIGQVYK		1068.91	3	missed R-L@12	1
AASDHPPT	L-aminoadipate-semialdehyde dehydrogenase-phosphopantetheinyl	AIGVGLGFELQRLEFDLSPLNLDIGQVYK		801.938	4	missed R-L@12	1
AASDHPPT	L-aminoadipate-semialdehyde dehydrogenase-phosphopantetheinyl	HQDVPSQDDSKPTQR		579.943	3			1	1
AASDHPPT	L-aminoadipate-semialdehyde dehydrogenase-phosphopantetheinyl	LEFDLSPLNLDIGQVYK		655.351	3		1	1
ABCE1	ATP-binding cassette sub-family E member 1	AIIKPQYVDQIPK		504.964	3			1
ABCE1	ATP-binding cassette sub-family E member 1	VAETANEEEVK		609.796	2		1	1
ABCF1	ATP-binding cassette sub-family F member 1	ARVVFAELACREPDVLILDEPTNNLDIESIDALGEAINEYK	Carbamidomethyl(C)@10	1154.59	4	missed R-V@2; missed R-E@11	1
ABCF1	ATP-binding cassette sub-family F member 1	FTFPDPPPLSPPVLGLHGVTFGYQGQK	Deamidated(Q)@24	725.127	4	cleaved K-P@C-term				1
ABCF1	ATP-binding cassette sub-family F member 1; isoform unknown	ALSIPPNIDVLLCEQEVVADETPAVQAVLR	Carbamidomethyl(C)@13	1087.25	3				1
ABCF1	ATP-binding cassette sub-family F member 1; isoform unknown	AVSEEQQPALK	Delta:H(4)C(2)(K)@11	614.333	2			1
ABCF1	ATP-binding cassette sub-family F member 1; isoform unknown	FGLESHAHTIQICK	Carbamidomethyl(C)@13	410.961	4		1
ABCF1	ATP-binding cassette sub-family F member 1; isoform unknown	GAVIVVSHDAR		562.315	2			1
ABCF1	ATP-binding cassette sub-family F member 1; isoform unknown	ILAGLGFDPEMQNRPTQK		672.351	3		1			1
ABCF1	ATP-binding cassette sub-family F member 1; isoform unknown	MEETPTEYLQR		698.824	2				1	1
ABCF1	ATP-binding cassette sub-family F member 1; isoform unknown	NQDEESQEAPELLK		815.384	2		1		1	1
ABCF1	ATP-binding cassette sub-family F member 1; isoform unknown	STLLLLLTGK		529.845	2		1	1	1	1
ABCF1	ATP-binding cassette sub-family F member 1; isoform unknown	TFFEELAVEDK		664.324	2					1
ABCF2|H2BFS|HIST1H2BA|HIST1H2BB|HIST1H2BC|HIST1H2BD|HIST1H2BE|HIST1H2BH|HIST1H2BI|HIST1H2BJ|HIST1H2BK|HIST1H2BL|HIST1H2BM|HIST1H2BN|HIST1H2BO|HIST2H2BE|HIST2H2BF|HIST3H2BB	NOT mergeable descriptions	LLLPGELAK		477.305	2		1	1	1
ABP125|SEC31A	NOT mergeable descriptions	GILAIAWSMADPELLLSCGK	Carbamidomethyl(C)@18	715.708	3		1
ABP125|SEC31A	NOT mergeable descriptions	MADAIILAIAGGQELLAR		609.345	3		1
ACACA	acetyl-CoA carboxylase 1	ECSQPVLVYIPPQAELR	Carbamidomethyl(C)@2	667.015	3				1	1
ACACA	acetyl-CoA carboxylase 1	FGAYIVDGLRECSQPVLVYIPPQAELR	Carbamidomethyl(C)@12	1030.87	3	missed R-E@10			1
ACACA	acetyl-CoA carboxylase 1	PLELNQHSR		547.291	2	cleaved Q-P@N-term			1	1
ACACA	acetyl-CoA carboxylase 1; isoform unknown	AVVMDLLR		458.768	2				1	1
ACACA	acetyl-CoA carboxylase 1; isoform unknown	DEPIHILNVAIK		454.598	3					1
ACACA	acetyl-CoA carboxylase 1; isoform unknown	DFNREGLPLMVFANWR		655.665	3	missed R-E@4	1	1		1
ACACA	acetyl-CoA carboxylase 1; isoform unknown	DIIVIGNDITYR		696.38	2					1
ACACA	acetyl-CoA carboxylase 1; isoform unknown	DLAEWLEK		502.258	2				1	1
ACACA	acetyl-CoA carboxylase 1; isoform unknown	DVDDGLQAAEEVGYPVMIK		1025	2				1	1
ACACA	acetyl-CoA carboxylase 1; isoform unknown	DVDDGLQAAEEVGYPVMIK		683.666	3				1	1
ACACA	acetyl-CoA carboxylase 1; isoform unknown	DVDDGLQAAEEVGYPVMIK	Deamidated(Q)@7	683.994	3					1
ACACA	acetyl-CoA carboxylase 1; isoform unknown	EGLPLMVFANWR		716.874	2		1	1	1	1
ACACA	acetyl-CoA carboxylase 1; isoform unknown	EGSLSPASVGSDTLSDLGISSLQDGLALHIR		1032.53	3				1	1
ACACA	acetyl-CoA carboxylase 1; isoform unknown	EGSLSPASVGSDTLSDLGISSLQDGLALHIR		774.652	4		1
ACACA	acetyl-CoA carboxylase 1; isoform unknown	EGSLSPASVGSDTLSDLGISSLQDGLALHIR	Deamidated(Q)@23	1032.86	3					1
ACACA	acetyl-CoA carboxylase 1; isoform unknown	EMAQYASNITSVLCQFPSQQIANILDSHAATLNRK	Carbamidomethyl(C)@14; Deamidated(Q)@20; Deamidated(N)@23	981.233	4	missed R-K@34				1
ACACA	acetyl-CoA carboxylase 1; isoform unknown	EVFFMNTQSIVQLVQR		647.008	3				1	1
ACACA	acetyl-CoA carboxylase 1; isoform unknown	FIIGSVSEDNSEDEISNLVK		732.362	3				1	1
ACACA	acetyl-CoA carboxylase 1; isoform unknown	GGSWVVIDSSINPR		743.886	2				1	1
ACACA	acetyl-CoA carboxylase 1; isoform unknown	GGSWVVIDSSINPR		496.26	3				1	1
ACACA	acetyl-CoA carboxylase 1; isoform unknown	GQWLSGFFDYGSFSEIMQPWAQTVVVGR		1064.85	3		1		1	1
ACACA	acetyl-CoA carboxylase 1; isoform unknown	GQWLSGFFDYGSFSEIMQPWAQTVVVGR	Oxidation(M)@17	1070.18	3				1
ACACA	acetyl-CoA carboxylase 1; isoform unknown	GSVLEPEGTVEIK		679.364	2				1	1
ACACA	acetyl-CoA carboxylase 1; isoform unknown	GVISDILDWK		573.314	2		1	1	1	1
ACACA	acetyl-CoA carboxylase 1; isoform unknown	GVISDILDWK	Carbamidomethyl@N-term	601.824	2				1
ACACA	acetyl-CoA carboxylase 1; isoform unknown	HLEVQILADQYGNAISLFGR		748.731	3				1	1
ACACA	acetyl-CoA carboxylase 1; isoform unknown	HLEVQILADQYGNAISLFGR	Deamidated(N)@13	749.059	3				1	1
ACACA	acetyl-CoA carboxylase 1; isoform unknown	HMEMYADR		526.718	2					1
ACACA	acetyl-CoA carboxylase 1; isoform unknown	HMEMYADRESR		712.806	2	missed R-E@8				1
ACACA	acetyl-CoA carboxylase 1; isoform unknown	HMEMYADRESR		475.54	3	missed R-E@8		1	1	1
ACACA	acetyl-CoA carboxylase 1; isoform unknown	HMFHVAWVDPEDPYK		935.933	2					1
ACACA	acetyl-CoA carboxylase 1; isoform unknown	HMFHVAWVDPEDPYK		624.291	3		1		1	1
ACACA	acetyl-CoA carboxylase 1; isoform unknown	HMFHVAWVDPEDPYK	Oxidation(M)@2	629.622	3					1
ACACA	acetyl-CoA carboxylase 1; isoform unknown	HNQVESIFLSAIDMYGHQFCIENLQK	Carbamidomethyl(C)@20	781.127	4		1
ACACA	acetyl-CoA carboxylase 1; isoform unknown	IASSIVAQTAGIPTLPWSGSGLR		1141.63	2				1	1
ACACA	acetyl-CoA carboxylase 1; isoform unknown	IASSIVAQTAGIPTLPWSGSGLR		761.422	3		1			1
ACACA	acetyl-CoA carboxylase 1; isoform unknown	IASSIVAQTAGIPTLPWSGSGLR		571.318	4				1	1
ACACA	acetyl-CoA carboxylase 1; isoform unknown	IDSQRDFTVASPAEFVTR		680.345	3	missed R-D@5			1	1
ACACA	acetyl-CoA carboxylase 1; isoform unknown	IDTGWLDR		488.248	2				1
ACACA	acetyl-CoA carboxylase 1; isoform unknown	IGLAEEIR		450.761	2					1
ACACA	acetyl-CoA carboxylase 1; isoform unknown	IGSFGPQEDLLFLR	Carbamidomethyl(E)@8; Oxidation(D)@9	832.936	2					1
ACACA	acetyl-CoA carboxylase 1; isoform unknown	IHNANPELTDGQIQAMLR		674.346	3				1	1
ACACA	acetyl-CoA carboxylase 1; isoform unknown	IIEFVPTK		473.784	2		1
ACACA	acetyl-CoA carboxylase 1; isoform unknown	IIQQAGQVWFPDSAFK		917.978	2		1	1	1	1
ACACA	acetyl-CoA carboxylase 1; isoform unknown	IIQQAGQVWFPDSAFK		612.321	3		1		1	1
ACACA	acetyl-CoA carboxylase 1; isoform unknown	ILNVPQELYEK		673.372	2				1	1
ACACA	acetyl-CoA carboxylase 1; isoform unknown	ILSTMDSPST		526.252	2			1	1
ACACA	acetyl-CoA carboxylase 1; isoform unknown	IQSTALRGEK		551.814	2	missed R-G@7			1	1
ACACA	acetyl-CoA carboxylase 1; isoform unknown	ITDIIGKEEGIGPENLR		618.67	3	missed K-E@7			1	1
ACACA	acetyl-CoA carboxylase 1; isoform unknown	IYVSANSGAR		519.272	2				1	1
ACACA	acetyl-CoA carboxylase 1; isoform unknown	LFLTNESGYYLDISLYK		1020.02	2				1
ACACA	acetyl-CoA carboxylase 1; isoform unknown	LGGIPVGVVAVETR		683.906	2		1		1	1
ACACA	acetyl-CoA carboxylase 1; isoform unknown	LGTPELSTAERK		651.357	2	missed R-K@11				1
ACACA	acetyl-CoA carboxylase 1; isoform unknown	LGTPELSTAERK		434.574	3	missed R-K@11	1		1	1
ACACA	acetyl-CoA carboxylase 1; isoform unknown	LLETESFQMNR		684.335	2				1
ACACA	acetyl-CoA carboxylase 1; isoform unknown	LLLEDLVK		471.797	2				1	1
ACACA	acetyl-CoA carboxylase 1; isoform unknown	LQVEHPCTEMVADVNLPAAQLQIAMGIPLYR	Carbamidomethyl(C)@7	1159.93	3				1	1
ACACA	acetyl-CoA carboxylase 1; isoform unknown	LTFLVAQK		460.284	2				1
ACACA	acetyl-CoA carboxylase 1; isoform unknown	MADHYVPVPGGPNNNNYANVELILDIAK		1013.51	3				1	1
ACACA	acetyl-CoA carboxylase 1; isoform unknown	MADHYVPVPGGPNNNNYANVELILDIAK	Deamidated(N)@14; Deamidated(N)@15	1014.16	3					1
ACACA	acetyl-CoA carboxylase 1; isoform unknown	MADHYVPVPGGPNNNNYANVELILDIAK	Deamidated(N)@15	1013.83	3				1
ACACA	acetyl-CoA carboxylase 1; isoform unknown	MADHYVPVPGGPNNNNYANVELILDIAK	Deamidated(N)@15; Deamidated(N)@16	1014.16	3					1
ACACA	acetyl-CoA carboxylase 1; isoform unknown	MADHYVPVPGGPNNNNYANVELILDIAK	Deamidated(N)@16	1013.83	3				1	1
ACACA	acetyl-CoA carboxylase 1; isoform unknown	MADHYVPVPGGPNNNNYANVELILDIAK	Deamidated(N)@19	1013.83	3					1
ACACA	acetyl-CoA carboxylase 1; isoform unknown	NFDLTAIPCANHK	Carbamidomethyl(C)@9	500.914	3					1
ACACA	acetyl-CoA carboxylase 1; isoform unknown	NGIAFMGPPSQAMWALGDK		664.322	3				1
ACACA	acetyl-CoA carboxylase 1; isoform unknown	NGIAFMGPPSQAMWALGDK	Deamidated(N)@1	996.471	2			1	1	1
ACACA	acetyl-CoA carboxylase 1; isoform unknown	NGIAFMGPPSQAMWALGDK	Deamidated(N)@1	664.65	3		1		1	1
ACACA	acetyl-CoA carboxylase 1; isoform unknown	NSVSNFLHSLER		468.241	3				1	1
ACACA	acetyl-CoA carboxylase 1; isoform unknown	QGPLHGMLINTPYVTK		590.319	3			1	1	1
ACACA	acetyl-CoA carboxylase 1; isoform unknown	QGPLHGMLINTPYVTK	Gln->pyro-Glu@N-term	876.461	2				1	1
ACACA	acetyl-CoA carboxylase 1; isoform unknown	QLTEEDGVHSVIEENIK		970.484	2				1	1
ACACA	acetyl-CoA carboxylase 1; isoform unknown	QLTEEDGVHSVIEENIK		647.325	3				1	1
ACACA	acetyl-CoA carboxylase 1; isoform unknown	QLTEEDGVHSVIEENIK	Gln->pyro-Glu@N-term	961.971	2				1	1
ACACA	acetyl-CoA carboxylase 1; isoform unknown	QLTEEDGVHSVIEENIK	Gln->pyro-Glu@N-term	641.65	3				1	1
ACACA	acetyl-CoA carboxylase 1; isoform unknown	QVLIASHLPSYELR		542.638	3				1	1
ACACA	acetyl-CoA carboxylase 1; isoform unknown	QVQAEVPGSPIFVMR		829.44	2					1
ACACA	acetyl-CoA carboxylase 1; isoform unknown	QVQAEVPGSPIFVMR		553.296	3				1	1
ACACA	acetyl-CoA carboxylase 1; isoform unknown	QVQAEVPGSPIFVMR	Gln->pyro-Glu@N-term	820.927	2				1	1
ACACA	acetyl-CoA carboxylase 1; isoform unknown	RFQAQSLGTTYIYDIPEMFR		812.739	3	missed R-F@1			1	1
ACACA	acetyl-CoA carboxylase 1; isoform unknown	RFQAQSLGTTYIYDIPEMFR	Oxidation(M)@18	818.07	3	missed R-F@1			1	1
ACACA	acetyl-CoA carboxylase 1; isoform unknown	RILNVPQELYEK		751.422	2	missed R-I@1			1	1
ACACA	acetyl-CoA carboxylase 1; isoform unknown	RILNVPQELYEK		501.284	3	missed R-I@1	1	1	1	1
ACACA	acetyl-CoA carboxylase 1; isoform unknown	RILNVPQELYEK	Deamidated(N)@4	501.612	3	missed R-I@1				1
ACACA	acetyl-CoA carboxylase 1; isoform unknown	RIPVQAVWAGWGHASENPKLPELLLK		728.159	4	missed R-I@1; missed K-L@19				1
ACACA	acetyl-CoA carboxylase 1; isoform unknown	RLLLEDLVK		549.848	2	missed R-L@1			1	1
ACACA	acetyl-CoA carboxylase 1; isoform unknown	RPGAALDPGCVLAK	Carbamidomethyl(C)@10; Formyl(K)@14	484.926	3		1	1	1	1
ACACA	acetyl-CoA carboxylase 1; isoform unknown	RVDPVYIHLAER		489.94	3	missed R-V@1			1	1
ACACA	acetyl-CoA carboxylase 1; isoform unknown	RVSALNSVHCEHVEDEGESR	Carbamidomethyl(C)@10	770.689	3	missed R-V@1			1	1
ACACA	acetyl-CoA carboxylase 1; isoform unknown	RVSALNSVHCEHVEDEGESR	Carbamidomethyl(C)@10	578.269	4	missed R-V@1				1
ACACA	acetyl-CoA carboxylase 1; isoform unknown	RVSALNSVHCEHVEDEGESRYK	Carbamidomethyl(C)@10	651.058	4	missed R-V@1; missed R-Y@20				1
ACACA	acetyl-CoA carboxylase 1; isoform unknown	RVSALNSVHCEHVEDEGESRYK	Carbamidomethyl(C)@10	521.048	5	missed R-V@1; missed R-Y@20			1
ACACA	acetyl-CoA carboxylase 1; isoform unknown	SDMNTVLNYIFSHAQVTK		690.01	3				1	1
ACACA	acetyl-CoA carboxylase 1; isoform unknown	SDMNTVLNYIFSHAQVTKK		549.783	4	missed K-K@18			1
ACACA	acetyl-CoA carboxylase 1; isoform unknown	SEREVFFMNTQSIVQLVQR		771.067	3	missed R-E@3			1	1
ACACA	acetyl-CoA carboxylase 1; isoform unknown	SEREVFFMNTQSIVQLVQR		578.552	4	missed R-E@3			1
ACACA	acetyl-CoA carboxylase 1; isoform unknown	SLVQANPEVAMDSIIHMTQHISPTQR		726.618	4				1
ACACA	acetyl-CoA carboxylase 1; isoform unknown	SLVQANPEVAMDSIIHMTQHISPTQR	Deamidated(N)@6; Deamidated(Q)@19	727.11	4					1
ACACA	acetyl-CoA carboxylase 1; isoform unknown	SPEYPEGR		467.717	2				1	1
ACACA	acetyl-CoA carboxylase 1; isoform unknown	SSMSGLHLVK		529.787	2					1
ACACA	acetyl-CoA carboxylase 1; isoform unknown	SVHSSVPLLNSKDPIDR		622.002	3	missed K-D@12			1	1
ACACA	acetyl-CoA carboxylase 1; isoform unknown	TAQIMFQAYGDK		686.832	2				1	1
ACACA	acetyl-CoA carboxylase 1; isoform unknown	TDCDIEDDRLAAMFR	Carbamidomethyl(C)@3	609.938	3	missed R-L@9	1	1	1	1
ACACA	acetyl-CoA carboxylase 1; isoform unknown	TDCNHIFLNFVPTVIMDPSK	Carbamidomethyl(C)@3	783.385	3				1	1
ACACA	acetyl-CoA carboxylase 1; isoform unknown	TDCNHIFLNFVPTVIMDPSKIEESVR	Carbamidomethyl(C)@3	766.133	4	missed K-I@20				1
ACACA	acetyl-CoA carboxylase 1; isoform unknown	TIQVENSHLILTGAGALNK		660.369	3				1	1
ACACA	acetyl-CoA carboxylase 1; isoform unknown	TLRDPSLPLLELQDIMTSVSGRIPPNVEK		805.442	4	missed R-D@3; missed R-I@22		1
ACACA	acetyl-CoA carboxylase 1; isoform unknown	TVELSIPADPANLDSEAK		935.476	2				1	1
ACACA	acetyl-CoA carboxylase 1; isoform unknown	TVELSIPADPANLDSEAK		623.986	3				1	1
ACACA	acetyl-CoA carboxylase 1; isoform unknown	VEVGTEVTDYR		634.312	2				1	1
ACACA	acetyl-CoA carboxylase 1; isoform unknown	VFHYVLDNLVNVMNGYCLPDPFFSSK	Deamidated(N)@14; Carbamidomethyl(C)@17	1026.16	3					1
ACACA	acetyl-CoA carboxylase 1; isoform unknown	VNNADDFPNLFR		711.344	2				1	1
ACACA	acetyl-CoA carboxylase 1; isoform unknown	VPRDEPIHILNVAIK		572.005	3	missed R-D@3			1
ACACA	acetyl-CoA carboxylase 1; isoform unknown	VQAERPDTMLGVVCGALHVADVSLR	Carbamidomethyl(C)@14	898.467	3				1
ACACA	acetyl-CoA carboxylase 1; isoform unknown	VQAERPDTMLGVVCGALHVADVSLR	Carbamidomethyl(C)@14	674.102	4		1	1		1
ACACA	acetyl-CoA carboxylase 1; isoform unknown	VQAERPDTMLGVVCGALHVADVSLR	Deamidated(Q)@2; Carbamidomethyl(C)@14	674.348	4			1
ACACA	acetyl-CoA carboxylase 1; isoform unknown	VQQAELHTGSLPR		718.386	2				1	1
ACACA	acetyl-CoA carboxylase 1; isoform unknown	VQQAELHTGSLPR		479.26	3			1
ACACA	acetyl-CoA carboxylase 1; isoform unknown	WMLAGRPHPTQK		711.377	2				1
ACACA	acetyl-CoA carboxylase 1; isoform unknown	WMLAGRPHPTQK		474.587	3				1	1
ACACA	acetyl-CoA carboxylase 1; isoform unknown	YLYLTPQDYK		652.332	2				1	1
ACACA	acetyl-CoA carboxylase 1; isoform unknown	YLYLTPQDYK		435.224	3				1	1
ACACA|ACACB	acetyl-CoA carboxylase; 1 (isoform unknown) or 2	LLLEAMDELEVAFNNTNVR		731.04	3				1
ACACA|ACACB	acetyl-CoA carboxylase; 1 (isoform unknown) or 2 (isoform unknown)	AIGIGAYLVR		516.814	2				1	1
ACACA|ACACB	acetyl-CoA carboxylase; 1 (isoform unknown) or 2 (isoform unknown)	DFTVASPAEFVTR		720.362	2				1	1
ACACA|ACACB	acetyl-CoA carboxylase; 1 (isoform unknown) or 2 (isoform unknown)	DMYDQVLK		506.244	2				1
ACACA|ACACB	acetyl-CoA carboxylase; 1 (isoform unknown) or 2 (isoform unknown)	EASFEYLQNEGER		786.352	2					1
ACACA|ACACB	acetyl-CoA carboxylase; 1 (isoform unknown) or 2 (isoform unknown)	EASFEYLQNEGER		524.571	3				1	1
ACACA|ACACB	acetyl-CoA carboxylase; 1 (isoform unknown) or 2 (isoform unknown)	FGAYIVDGLR		555.801	2		1		1	1
ACACA|ACACB	acetyl-CoA carboxylase; 1 (isoform unknown) or 2 (isoform unknown)	FVVMVTPEDLK		639.344	2		1	1	1	1
ACACA|ACACB	acetyl-CoA carboxylase; 1 (isoform unknown) or 2 (isoform unknown)	HLEPALAFQLELNR		550.97	3				1	1
ACACA|ACACB	acetyl-CoA carboxylase; 1 (isoform unknown) or 2 (isoform unknown)	ITSENPDEGFKPSSGTVQELNFR		851.414	3		1		1	1
ACACA|ACACB	acetyl-CoA carboxylase; 1 (isoform unknown) or 2 (isoform unknown)	MHLYLGAAK		502.273	2				1	1
ACACA|ACACB	acetyl-CoA carboxylase; 1 (isoform unknown) or 2 (isoform unknown)	RIPVQAVWAGWGHASENPK		701.701	3	missed R-I@1			1	1
ACACA|ACACB	acetyl-CoA carboxylase; 1 (isoform unknown) or 2 (isoform unknown)	VLIANNGIAAVK	Deamidated(N)@6	592.356	2		1	1	1	1
ACACA|ACACB	acetyl-CoA carboxylase; 1 or 2	AGWGHASENPK		577.273	2	cleaved W-A@N-term				1
ACACB	acetyl-CoA carboxylase 2; isoform unknown	AQVVHLLSTMDSPAST		828.917	2				1
ACACB	acetyl-CoA carboxylase 2; isoform unknown	DTPLFSEAR		518.259	2					1
ACACB	acetyl-CoA carboxylase 2; isoform unknown	GGVLEPEGTVEIK		664.359	2					1
ACACB	acetyl-CoA carboxylase 2; isoform unknown	GVISDILEWK		580.322	2				1	1
ACACB	acetyl-CoA carboxylase 2; isoform unknown	HMFHVAWVDPEDPHK		461.969	4				1
ACACB	acetyl-CoA carboxylase 2; isoform unknown	IASTVVAQTLQVPTLPWSGSGLTVEWTEDDLQQGK	Methyl(Q)@8	942.989	4					1
ACACB	acetyl-CoA carboxylase 2; isoform unknown	IVEEAPATIAPLAIFEFMEQCAIR	Met->Hcy(M)@18; Carbamidomethyl(C)@21	902.461	3			1
ACACB	acetyl-CoA carboxylase 2; isoform unknown	LFITNESGYYLDISLYK		1020.02	2				1
ACACB	acetyl-CoA carboxylase 2; isoform unknown	LGGIPVGVIAVETR		690.914	2					1
ACACB	acetyl-CoA carboxylase 2; isoform unknown	LLYGESPWGVTPISFETPSNPPLAR		910.138	3				1	1
ACACB	acetyl-CoA carboxylase 2; isoform unknown	LPLMIFANWR		630.85	2		1	1	1	1
ACACB	acetyl-CoA carboxylase 2; isoform unknown	TSLYSEDDCK	Carbamidomethyl(C)@9	609.253	2		1
ACACB	acetyl-CoA carboxylase 2; isoform unknown	TVGYVSAGTVEYLYSQDGSFHFLELNPR		1050.51	3		1		1
ACIN1	apoptotic chromatin condensation inducer in the nucleus; isoform unknown	GVPAGNSDTEGGQPGRK		542.933	3	missed R-K@16	1	1
ACLY	ATP-citrate synthase; isoform unknown	GVTIIGPATVGGIKPGCFK	Carbamidomethyl(C)@17	624.685	3			1
ACTA1|ACTA2|ACTB|ACTBL2|ACTC1|ACTG1|ACTG2	; actin, alpha skeletal muscle or actin, aortic smooth muscle (isoform unknown) or beta-actin-like protein 2 or actin, cytoplasmic 1 (isoform unknown) or actin, alpha cardiac muscle 1 or actin, cytoplasmic 2 or actin, gamma-enteric smooth muscle (isoform unknown)	DLTDYLMK		499.747	2				1
ACTA1|ACTA2|ACTB|ACTBL2|ACTC1|ACTG1|ACTG2	; actin, alpha skeletal muscle or actin, aortic smooth muscle (isoform unknown) or beta-actin-like protein 2 or actin, cytoplasmic 1 (isoform unknown) or actin, alpha cardiac muscle 1 or actin, cytoplasmic 2 or actin, gamma-enteric smooth muscle (isoform unknown)	LDLAGRDLTDYLMK		541.952	3	missed R-D@6			1	1
ACTA1|ACTA2|ACTB|ACTBL2|ACTC1|ACTG1|ACTG2	; actin, alpha skeletal muscle or actin, aortic smooth muscle (isoform unknown) or beta-actin-like protein 2 or actin, cytoplasmic 1 (isoform unknown) or actin, alpha cardiac muscle 1 or actin, cytoplasmic 2 or actin, gamma-enteric smooth muscle (isoform unknown)	LDLAGRDLTDYLMK	Oxidation(M)@13	547.284	3	missed R-D@6			1	1
ACTA1|ACTA2|ACTB|ACTBL2|ACTC1|ACTG1|ACTG2	; actin, alpha skeletal muscle or actin, aortic smooth muscle (isoform unknown) or beta-actin-like protein 2 or actin, cytoplasmic 1 or actin, alpha cardiac muscle 1 or actin, cytoplasmic 2 or actin, gamma-enteric smooth muscle (isoform unknown)	HQGVMVGMGQK		586.289	2		1		1	1
ACTA1|ACTA2|ACTB|ACTBL2|ACTC1|ACTG1|ACTG2	; actin, alpha skeletal muscle or actin, aortic smooth muscle (isoform unknown) or beta-actin-like protein 2 or actin, cytoplasmic 1 or actin, alpha cardiac muscle 1 or actin, cytoplasmic 2 or actin, gamma-enteric smooth muscle (isoform unknown)	HQGVMVGMGQK	Oxidation(M)@5	594.287	2				1	1
ACTA1|ACTA2|ACTB|ACTBL2|ACTC1|ACTG1|ACTG2	; actin, alpha skeletal muscle or actin, aortic smooth muscle (isoform unknown) or beta-actin-like protein 2 or actin, cytoplasmic 1 or actin, alpha cardiac muscle 1 or actin, cytoplasmic 2 or actin, gamma-enteric smooth muscle (isoform unknown)	HQGVMVGMGQK	Oxidation(M)@8	594.287	2				1	1
ACTA1|ACTA2|ACTB|ACTBL2|ACTC1|ACTG1|ACTG2|POTEE|POTEF|POTEKP	NOT mergeable descriptions	SYELPDGQVITIGNER		895.95	2		1	1	1	1
ACTA1|ACTA2|ACTB|ACTBL2|ACTC1|ACTG1|ACTG2|POTEE|POTEF|POTEKP	NOT mergeable descriptions	SYELPDGQVITIGNER		597.635	3		1	1	1
ACTA1|ACTA2|ACTB|ACTC1|ACTG1|ACTG2	actin; alpha skeletal muscle or aortic smooth muscle (isoform unknown) or cytoplasmic 1 (isoform unknown) or alpha cardiac muscle 1 or cytoplasmic 2 or gamma-enteric smooth muscle (isoform unknown)	EITALAPSTMK		581.313	2		1	1	1	1
ACTA1|ACTA2|ACTB|ACTC1|ACTG1|ACTG2	actin; alpha skeletal muscle or aortic smooth muscle (isoform unknown) or cytoplasmic 1 (isoform unknown) or alpha cardiac muscle 1 or cytoplasmic 2 or gamma-enteric smooth muscle (isoform unknown)	EITALAPSTMK	Oxidation(M)@10	589.31	2			1	1	1
ACTA1|ACTA2|ACTB|ACTC1|ACTG1|ACTG2	actin; alpha skeletal muscle or aortic smooth muscle (isoform unknown) or cytoplasmic 1 or alpha cardiac muscle 1 or cytoplasmic 2 or gamma-enteric smooth muscle (isoform unknown)	DSYVGDEAQSK		599.765	2		1	1	1	1
ACTA1|ACTA2|ACTB|ACTC1|ACTG1|ACTG2|POTEE|POTEF|POTEI	NOT mergeable descriptions	AVFPSIVGRPR		599.856	2		1		1	1
ACTA1|ACTA2|ACTB|ACTC1|ACTG1|ACTG2|POTEE|POTEF|POTEI|POTEJ	NOT mergeable descriptions	AGFAGDDAPR		488.728	2		1	1	1	1
ACTA1|ACTB|ACTC1|ACTG1|LOC441668|POTEE|POTEF|POTEI|POTEJ|POTEKP|POTEM	NOT mergeable descriptions	IWHHTFYNELR		758.378	2		1	1		1
ACTA1|ACTB|ACTC1|ACTG1|LOC441668|POTEE|POTEF|POTEI|POTEJ|POTEKP|POTEM	NOT mergeable descriptions	IWHHTFYNELR		505.921	3		1	1	1	1
ACTA1|ACTB|ACTC1|ACTG1|LOC441668|POTEE|POTEF|POTEI|POTEJ|POTEKP|POTEM	NOT mergeable descriptions	IWHHTFYNELR	Deamidated(N)@8	506.249	3		1	1		1
ACTB	actin, cytoplasmic 1	DDDIAALVVDNGSGMCK	Protein Terminal Acetyl@N-term; Carbamidomethyl(C)@16	911.403	2	cleaved M-D@N-term			1	1
ACTB	actin, cytoplasmic 1	DDDIAALVVDNGSGMCK	Protein Terminal Acetyl@N-term; Deamidated(N)@11; Carbamidomethyl(C)@16	911.895	2	cleaved M-D@N-term	1	1	1	1
ACTB|ACTG1	actin, cytoplasmic; 1 (isoform unknown) or 2	DLYANTVLSGGTTMYPGIADR		1108.04	2		1			1
ACTB|ACTG1	actin, cytoplasmic; 1 (isoform unknown) or 2	DLYANTVLSGGTTMYPGIADR		739.028	3		1	1	1	1
ACTB|ACTG1	actin, cytoplasmic; 1 (isoform unknown) or 2	DLYANTVLSGGTTMYPGIADR	Deamidated(N)@5	739.356	3					1
ACTB|ACTG1	actin, cytoplasmic; 1 (isoform unknown) or 2	DLYANTVLSGGTTMYPGIADR	Oxidation(M)@14	744.36	3				1	1
ACTB|ACTG1	actin, cytoplasmic; 1 (isoform unknown) or 2	FRCPEALFQPSFLGMESCGIHETTFNSIMK	Carbamidomethyl(C)@3; Carbamidomethyl(C)@18	1178.88	3	missed R-C@2				1
ACTB|ACTG1	actin, cytoplasmic; 1 (isoform unknown) or 2	FRCPEALFQPSFLGMESCGIHETTFNSIMK	Carbamidomethyl(C)@3; Carbamidomethyl(C)@18; Deamidated(N)@26	884.659	4	missed R-C@2	1			1
ACTB|ACTG1	actin, cytoplasmic; 1 (isoform unknown) or 2	GYSFTTTAER		566.767	2				1	1
ACTB|ACTG1	actin, cytoplasmic; 1 (isoform unknown) or 2	ILTERGYSFTTTAER		582.3	3	missed R-G@5				1
ACTB|ACTG1	actin, cytoplasmic; 1 or 2	MTQIMFETFNTPAMYVAIQAVLSLYASGR		1085.21	3				1
ACTB|ACTG1	actin, cytoplasmic; 1 or 2	YPIEHGIVTNWDDMEK	Methyl(H)@5	980.959	2				1	1
ACTB|ACTG1	actin, cytoplasmic; 1 or 2	YPIEHGIVTNWDDMEK	Methyl(H)@5	654.308	3		1	1	1	1
ACTB|ACTG1	actin, cytoplasmic; 1 or 2	YPIEHGIVTNWDDMEK	Methyl(I)@3; Oxidation(M)@14	659.64	3					1
ACTB|ACTG1|POTEE|POTEF	NOT mergeable descriptions	LCYVALDFEQEMATAASSSSLEK	Carbamidomethyl(C)@2	850.729	3		1	1	1	1
ACTB|ACTG1|POTEE|POTEF	NOT mergeable descriptions	LCYVALDFEQEMATAASSSSLEK	Carbamidomethyl(C)@2	638.299	4		1
ACTB|ACTG1|POTEE|POTEF	NOT mergeable descriptions	LCYVALDFEQEMATAASSSSLEK	Carbamidomethyl(C)@2; Cation:Na(E)@11	858.057	3				1
ACTB|ACTG1|POTEE|POTEF	NOT mergeable descriptions	LCYVALDFEQEMATAASSSSLEK	Carbamidomethyl(C)@2; Deamidated(Q)@10	851.057	3					1
ACTB|ACTG1|POTEE|POTEF	NOT mergeable descriptions	LCYVALDFEQEMATAASSSSLEK	Carbamidomethyl(C)@2; Deamidated(Q)@10; Oxidation(M)@12	856.389	3				1	1
ACTB|ACTG1|POTEE|POTEF|POTEI|POTEJ|POTEKP	NOT mergeable descriptions	QEYDESGPSIVHRK		822.902	2	missed R-K@13	1	1
ACTB|ACTG1|POTEE|POTEF|POTEI|POTEJ|POTEKP	NOT mergeable descriptions	QEYDESGPSIVHRK		548.937	3	missed R-K@13	1	1	1	1
ACTB|ACTG1|POTEE|POTEF|POTEI|POTEJ|POTEKP	NOT mergeable descriptions	QEYDESGPSIVHRK		411.955	4	missed R-K@13		1	1
ACTB|ACTG1|POTEE|POTEF|POTEI|POTEJ|POTEKP	NOT mergeable descriptions	QEYDESGPSIVHRK	Gln->pyro-Glu@N-term	814.389	2	missed R-K@13	1	1	1	1
ACTB|ACTG1|POTEE|POTEF|POTEI|POTEJ|POTEKP	NOT mergeable descriptions	QEYDESGPSIVHRK	Gln->pyro-Glu@N-term	543.262	3	missed R-K@13	1	1	1	1
ACTB|ACTG1|POTEM	NOT mergeable descriptions	VAPEEHPVLLTEAPLNPK		977.536	2		1	1	1	1
ACTB|ACTG1|POTEM	NOT mergeable descriptions	VAPEEHPVLLTEAPLNPK		652.026	3		1	1	1	1
ACTB|ACTG1|POTEM	NOT mergeable descriptions	VAPEEHPVLLTEAPLNPK	Deamidated(N)@16	652.354	3					1
ACTG1	actin, cytoplasmic 2	EEEIAALVIDNGSGMCK	Carbamyl@N-term; Deamidated(N)@11; Carbamidomethyl(C)@16	940.424	2	cleaved M-E@N-term	1
ACTG1	actin, cytoplasmic 2	EEEIAALVIDNGSGMCK	Protein Terminal Acetyl@N-term; Carbamidomethyl(C)@16	939.435	2	cleaved M-E@N-term	1		1	1
ACTG1	actin, cytoplasmic 2	EEEIAALVIDNGSGMCK	Protein Terminal Acetyl@N-term; Deamidated(N)@11; Carbamidomethyl(C)@16	939.927	2	cleaved M-E@N-term	1	1	1	1
ACTG1	actin, cytoplasmic 2	EEEIAALVIDNGSGMCK	Protein Terminal Acetyl@N-term; Deamidated(N)@11; Carbamidomethyl(C)@16	626.953	3	cleaved M-E@N-term	1	1	1	1
ACTN1	alpha-actinin-1; isoform unknown	IDQLEGDHQLIQEALIFDNK		780.401	3			1
ACTN1	alpha-actinin-1; isoform unknown	LLETIDQLYLEYAK		856.461	2				1	1
ACTN1	alpha-actinin-1; isoform unknown	MLDAEDIVGTARPDEK		587.289	3				1	1
ACTN1	alpha-actinin-1; isoform unknown	RDQALTEEHAR		442.557	3	missed R-D@1				1
ACTN1	alpha-actinin-1; isoform unknown	VLAVNQENEQLMEDYEK		1026.48	2				1
ACTN1|ACTN2|ACTN3|ACTN4	; alpha-actinin-1 (isoform unknown) or alpha-actinin-2 (isoform unknown) or alpha-actinin-3 (isoform unknown) or alpha-actinin-4 (isoform unknown)	FAIQDISVEETSAK		769.391	2		1
ACTN1|ACTN2|ACTN4	; alpha-actinin-1 (isoform unknown) or alpha-actinin-2 (isoform unknown) or alpha-actinin-4 (isoform unknown)	HTNYTMEHIR		434.54	3				1	1
ACTN1|ACTN3|ACTN4	; alpha-actinin-1 (isoform unknown) or alpha-actinin-3 (isoform unknown) or alpha-actinin-4 (isoform unknown)	ALDFIASK		432.745	2				1	1
ACTN1|ACTN4	; alpha-actinin-1 (isoform unknown) or alpha-actinin-4 (isoform unknown)	ASIHEAWTDGK		405.532	3					1
ACTN1|ACTN4	; alpha-actinin-1 (isoform unknown) or alpha-actinin-4 (isoform unknown)	LASDLLEWIR		608.34	2		1		1	1
ACTN1|ACTN4	; alpha-actinin-1 (isoform unknown) or alpha-actinin-4 (isoform unknown)	TINEVENQILTR		715.386	2			1	1
ACTN1|ACTN4	; alpha-actinin-1 (isoform unknown) or alpha-actinin-4 (isoform unknown)	TINEVENQILTR		477.26	3				1
ACTN1|ACTN4	; alpha-actinin-1 (isoform unknown) or alpha-actinin-4 (isoform unknown)	VGWEQLLTTIAR		693.891	2		1	1	1	1
ACTN4	alpha-actinin-4; isoform unknown	AGTQIENIDEDFRDGLK		640.981	3	missed R-D@13		1
ACTN4	alpha-actinin-4; isoform unknown	HRDYETATLSDIK		516.927	3	missed R-D@2			1	1
ACTN4	alpha-actinin-4; isoform unknown	HRPELIEYDK		433.895	3		1
ACTN4	alpha-actinin-4; isoform unknown	IMSLVDPNHSGLVTFQAFIDFMSR		909.121	3				1
ACTN4	alpha-actinin-4; isoform unknown	ISIEMNGTLEDQLSHLK	Deamidated(N)@6	643.659	3					1
ACTN4	alpha-actinin-4; isoform unknown	LVSIGAEEIVDGNAK		757.907	2				1	1
ACTN4	alpha-actinin-4; isoform unknown	MAPYQGPDAVPGALDYK		896.932	2					1
ACTN4	alpha-actinin-4; isoform unknown	QFASQANVVGPWIQTK		887.468	2					1
ACTN4	alpha-actinin-4; isoform unknown	QLEAIDQLHLEYAK	Gln->pyro-Glu@N-term	827.428	2		1
ACTN4	alpha-actinin-4; isoform unknown	RDHALLEEQSK		442.565	3	missed R-D@1		1		1
ACTN4	alpha-actinin-4; isoform unknown	SIVDYKPNLDLLEQQHQLIQEALIFDNK		831.942	4		1		1	1
ACTN4	alpha-actinin-4; isoform unknown	VLAVNQENEHLMEDYEK		687.658	3				1	1
ACTR2	actin-related protein 2; isoform unknown	ILLTEPPMNPTK		677.376	2					1
ADAM9	disintegrin and metalloproteinase domain-containing protein 9; isoform unknown	CATGNALCGK	Carbamidomethyl(C)@1; Carbamidomethyl(C)@8	526.237	2		1
ADAM9	disintegrin and metalloproteinase domain-containing protein 9; isoform unknown	ECELDPCCEGSTCK	Carbamidomethyl(C)@2; Carbamidomethyl(C)@7; Carbamidomethyl(C)@8; Carbamidomethyl(C)@13	872.818	2		1
ADAM9	disintegrin and metalloproteinase domain-containing protein 9; isoform unknown	LQCENVQEIPVFGIVPAIIQTPSRGTK	Carbamidomethyl(C)@3	998.874	3	missed R-G@24	1	1
ADAM9	disintegrin and metalloproteinase domain-containing protein 9; isoform unknown	LQCENVQEIPVFGIVPAIIQTPSRGTK	Carbamidomethyl(C)@3	749.407	4	missed R-G@24	1
ADD3	gamma-adducin; isoform unknown	LVDLFGWAHLANTYISVR		692.374	3			1
ADD3	gamma-adducin; isoform unknown	RVTQILQSPAFREDLECLIQEQMK	Carbamidomethyl(C)@17	733.881	4	missed R-V@1; missed R-E@12	1
ADD3	gamma-adducin; isoform unknown	SDVEIPATVTAFSFEDDTVPLSPLK		893.453	3		1	1
ADSS	adenylosuccinate synthetase isozyme 2	VVDLLAQDADIVCR	Carbamidomethyl(C)@13	793.914	2			1
ADSS	adenylosuccinate synthetase isozyme 2	VVDLLAQDADIVCR	Carbamidomethyl(C)@13	529.612	3		1
ADSS	adenylosuccinate synthetase isozyme 2; isoform unknown	CGWLDLVLLK	Carbamidomethyl(C)@1	608.842	2		1
ADSS	adenylosuccinate synthetase isozyme 2; isoform unknown	LDILDMFTEIK		669.355	2		1
ADSS	adenylosuccinate synthetase isozyme 2; isoform unknown	VGIGAFPTEQDNEIGELLQTR	Methyl(D)@11	767.729	3			1
ADSS	adenylosuccinate synthetase isozyme 2; isoform unknown	YAHMINGFTALALTK	Deamidated(N)@6	551.289	3		1
AGFG1	arf-GAP domain and FG repeat-containing protein 1; isoform unknown	APVGSVVSVPSQSSASSDK		894.952	2			1
AGFG1	arf-GAP domain and FG repeat-containing protein 1; isoform unknown	GTPSQSPVVGR		542.791	2		1	1
AGFG1	arf-GAP domain and FG repeat-containing protein 1; isoform unknown	QIWLGLFDDR	Gln->pyro-Glu@N-term	623.317	2		1
AGFG1	arf-GAP domain and FG repeat-containing protein 1; isoform unknown	SISMTTFTQQEIEFLQK		677.675	3		1	1
AGFG1	arf-GAP domain and FG repeat-containing protein 1; isoform unknown	YAALANLDNIFSAGQGGDQGSGFGTTGK		906.432	3		1	1
AHCTF1	protein ELYS; isoform unknown	LEAQDSGEEAR		602.776	2		1
AHCY	adenosylhomocysteinase; isoform unknown	DGPLNMILDDGGDLTNLIHTK		751.379	3		1
AHNAK	AHNAK nucleoprotein (desmoyokin); isoform unknown	ADIDVSGPK		451.235	2		1	1	1	1
AHNAK	AHNAK nucleoprotein (desmoyokin); isoform unknown	ADIDVSGPK	Carbamidomethyl(K)@9	479.746	2		1	1
AHNAK	AHNAK nucleoprotein (desmoyokin); isoform unknown	ADIDVSGPK	Carbamidomethyl@N-term	479.746	2		1	1
AHNAK	AHNAK nucleoprotein (desmoyokin); isoform unknown	ADIDVSGPKVDIDTPDIDIHGPEGK		868.433	3	missed K-V@9	1	1
AHNAK	AHNAK nucleoprotein (desmoyokin); isoform unknown	ADIDVSGPKVDIDTPDIDIHGPEGK		651.576	4	missed K-V@9	1
AHNAK	AHNAK nucleoprotein (desmoyokin); isoform unknown	ADIDVSGPKVDVDVPDVNIEGPDAK	Methyl(D)@13	860.101	3	missed K-V@9	1	1
AHNAK	AHNAK nucleoprotein (desmoyokin); isoform unknown	ADIDVSGPKVDVEVPDVSLEGPEGK		851.097	3	missed K-V@9	1	1	1	1
AHNAK	AHNAK nucleoprotein (desmoyokin); isoform unknown	ADIDVSGPKVDVEVPDVSLEGPEGK		638.575	4	missed K-V@9	1	1
AHNAK	AHNAK nucleoprotein (desmoyokin); isoform unknown	ADIDVSGPKVDVEVPDVSLEGPEGK	Carbamidomethyl@N-term	870.104	3	missed K-V@9		1
AHNAK	AHNAK nucleoprotein (desmoyokin); isoform unknown	ADIDVSGPSVDTDAPDLDIEGPEGK	Methyl(D)@11	842.729	3			1
AHNAK	AHNAK nucleoprotein (desmoyokin); isoform unknown	ADLGVSGPK		422.232	2		1	1		1
AHNAK	AHNAK nucleoprotein (desmoyokin); isoform unknown	ADLGVSGPKVDIDVPDVNLEAPEGK		845.438	3	missed K-V@9	1	1
AHNAK	AHNAK nucleoprotein (desmoyokin); isoform unknown	ADLGVSGPKVDIDVPDVNLEAPEGK		634.33	4	missed K-V@9		1
AHNAK	AHNAK nucleoprotein (desmoyokin); isoform unknown	ADVDISGPK		451.235	2		1	1	1	1
AHNAK	AHNAK nucleoprotein (desmoyokin); isoform unknown	ADVDISGPK	Carbamidomethyl(K)@9	479.746	2		1
AHNAK	AHNAK nucleoprotein (desmoyokin); isoform unknown	ADVDISGPK	Carbamidomethyl@N-term	479.746	2			1
AHNAK	AHNAK nucleoprotein (desmoyokin); isoform unknown	ADVDISGPK	Methyl(D)@2	458.243	2		1	1
AHNAK	AHNAK nucleoprotein (desmoyokin); isoform unknown	ADVDISGPK	Methyl(D)@4	458.243	2			1
AHNAK	AHNAK nucleoprotein (desmoyokin); isoform unknown	AEAPLPSPK		455.256	2		1	1		1
AHNAK	AHNAK nucleoprotein (desmoyokin); isoform unknown	AEASIQAGAGDGEWEESEVK	Ser->LacticAcid(S)@4; Deamidated(Q)@6	1024.95	2		1	1
AHNAK	AHNAK nucleoprotein (desmoyokin); isoform unknown	AEASIQAGAGDGEWEESEVK	Ser->LacticAcid(S)@4; Deamidated(Q)@6	683.636	3			1
AHNAK	AHNAK nucleoprotein (desmoyokin); isoform unknown	AEGPEVDVNLPK		634.33	2		1	1	1	1
AHNAK	AHNAK nucleoprotein (desmoyokin); isoform unknown	AEGPEVDVNLPK		423.222	3		1	1
AHNAK	AHNAK nucleoprotein (desmoyokin); isoform unknown	AEGPEVDVNLPK	Carbamidomethyl(K)@12	662.841	2		1	1
AHNAK	AHNAK nucleoprotein (desmoyokin); isoform unknown	AEGPEVDVNLPK	Carbamidomethyl@N-term	662.841	2		1	1
AHNAK	AHNAK nucleoprotein (desmoyokin); isoform unknown	AEGPEVDVNLPK	Carbamidomethyl@N-term	442.23	3		1
AHNAK	AHNAK nucleoprotein (desmoyokin); isoform unknown	AEGPEVDVNLPK	Deamidated(N)@9	634.822	2		1	1
AHNAK	AHNAK nucleoprotein (desmoyokin); isoform unknown	AEGPEVDVNLPK	Delta:H(2)C(2)@N-term	647.338	2		1	1
AHNAK	AHNAK nucleoprotein (desmoyokin); isoform unknown	ANVDISAPK		457.751	2		1	1
AHNAK	AHNAK nucleoprotein (desmoyokin); isoform unknown	APDVDVNIAGPDAALK	Carbamidomethyl@N-term; Oxidation(K)@16	819.92	2		1	1
AHNAK	AHNAK nucleoprotein (desmoyokin); isoform unknown	APDVDVNIAGPDAALK	Carbamidomethyl@N-term; Oxidation(P)@11	819.92	2		1
AHNAK	AHNAK nucleoprotein (desmoyokin); isoform unknown	APDVDVNIAGPDAALK	Deamidated(N)@7; Oxidation(K)@16	791.902	2		1
AHNAK	AHNAK nucleoprotein (desmoyokin); isoform unknown	APDVDVNIAGPDAALK	Deamidated(N)@7; Oxidation(P)@11	791.902	2			1
AHNAK	AHNAK nucleoprotein (desmoyokin); isoform unknown	APDVDVNIAGPDAALK	Oxidation(D)@12	791.41	2			1
AHNAK	AHNAK nucleoprotein (desmoyokin); isoform unknown	APDVDVNIAGPDAALK	Oxidation(D)@12	527.942	3		1	1
AHNAK	AHNAK nucleoprotein (desmoyokin); isoform unknown	APDVDVNIAGPDAALK	Oxidation(K)@16	791.41	2		1	1	1	1
AHNAK	AHNAK nucleoprotein (desmoyokin); isoform unknown	APDVDVNIAGPDAALK	Oxidation(K)@16	527.942	3		1	1		1
AHNAK	AHNAK nucleoprotein (desmoyokin); isoform unknown	APDVDVNIAGPDAALK	Oxidation(P)@11	791.41	2		1	1	1	1
AHNAK	AHNAK nucleoprotein (desmoyokin); isoform unknown	APDVEGQGLDWSLK	Deoxy(D)@10	749.88	2		1		1
AHNAK	AHNAK nucleoprotein (desmoyokin); isoform unknown	APDVEGQGLDWSLK	Deoxy(D)@10	500.256	3		1
AHNAK	AHNAK nucleoprotein (desmoyokin); isoform unknown	APKIGFSGPK	Biotin(K)@3	614.331	2	missed K-I@3	1	1
AHNAK	AHNAK nucleoprotein (desmoyokin); isoform unknown	APKISMPDIDLNLK	Biotin(K)@3	890.97	2	missed K-I@3		1
AHNAK	AHNAK nucleoprotein (desmoyokin); isoform unknown	ASLGSLEGEAEAEASSPK		866.915	2		1	1	1	1
AHNAK	AHNAK nucleoprotein (desmoyokin); isoform unknown	ASLGSLEGEAEAEASSPK		578.279	3		1	1	1	1
AHNAK	AHNAK nucleoprotein (desmoyokin); isoform unknown	ASLGSLEGEAEAEASSPK	Carbamidomethyl@N-term	895.426	2		1
AHNAK	AHNAK nucleoprotein (desmoyokin); isoform unknown	ASLGSLEGEAEAEASSPK	Phospho(S)@15	604.935	3		1
AHNAK	AHNAK nucleoprotein (desmoyokin); isoform unknown	ASLGSLEGEAEAEASSPK	Phospho(S)@16	906.899	2		1	1
AHNAK	AHNAK nucleoprotein (desmoyokin); isoform unknown	ASLGSLEGEAEAEASSPK	Phospho(S)@16	604.935	3		1	1
AHNAK	AHNAK nucleoprotein (desmoyokin); isoform unknown	ASLGSLEGEAEAEASSPK	Phospho(S)@5	906.899	2		1	1
AHNAK	AHNAK nucleoprotein (desmoyokin); isoform unknown	ASLGSLEGEAEAEASSPK	Phospho(S)@5	604.935	3			1
AHNAK	AHNAK nucleoprotein (desmoyokin); isoform unknown	EFSGPSTPTGTLEFEGGEVSLEGGK		838.062	3		1	1
AHNAK	AHNAK nucleoprotein (desmoyokin); isoform unknown	FAGGLHFSGPK		559.293	2		1	1
AHNAK	AHNAK nucleoprotein (desmoyokin); isoform unknown	FGTFGGLGSK		485.753	2		1	1	1	1
AHNAK	AHNAK nucleoprotein (desmoyokin); isoform unknown	FGTFGGLGSK	Delta:H(2)C(2)@N-term	498.761	2		1
AHNAK	AHNAK nucleoprotein (desmoyokin); isoform unknown	FKAEAPLPSPK		592.837	2	missed K-A@2	1	1
AHNAK	AHNAK nucleoprotein (desmoyokin); isoform unknown	FKMPEMHFK		597.794	2	missed K-M@2	1	1
AHNAK	AHNAK nucleoprotein (desmoyokin); isoform unknown	FKMPEMHFK	Oxidation(M)@6	404.196	3	missed K-M@2	1	1
AHNAK	AHNAK nucleoprotein (desmoyokin); isoform unknown	FKMPSMNIQTHK		487.916	3	missed K-M@2	1	1
AHNAK	AHNAK nucleoprotein (desmoyokin); isoform unknown	FSMPGFKAEGPEVDVNLPK		1031.52	2	missed K-A@7	1	1
AHNAK	AHNAK nucleoprotein (desmoyokin); isoform unknown	FSMPGFKAEGPEVDVNLPK		688.015	3	missed K-A@7	1	1		1
AHNAK	AHNAK nucleoprotein (desmoyokin); isoform unknown	FSMPGFKAEGPEVDVNLPK	Carbamidomethyl(K)@7	707.022	3	missed K-A@7		1
AHNAK	AHNAK nucleoprotein (desmoyokin); isoform unknown	FSMPGFKAEGPEVDVNLPK	Oxidation(M)@3	693.347	3	missed K-A@7	1
AHNAK	AHNAK nucleoprotein (desmoyokin); isoform unknown	FSMPGFKGEGPEVDVK		862.422	2	missed K-G@7	1	1
AHNAK	AHNAK nucleoprotein (desmoyokin); isoform unknown	FSMPGFKGEGPEVDVK		575.284	3	missed K-G@7	1	1	1	1
AHNAK	AHNAK nucleoprotein (desmoyokin); isoform unknown	FSMPGFKGEGPEVDVK	Carbamidomethyl(E)@9	594.291	3	missed K-G@7		1
AHNAK	AHNAK nucleoprotein (desmoyokin); isoform unknown	FSMPGFKGEGPEVDVK	Carbamidomethyl@N-term	594.291	3	missed K-G@7	1
AHNAK	AHNAK nucleoprotein (desmoyokin); isoform unknown	FSMPGFKGEGPEVDVK	Oxidation(M)@3	580.615	3	missed K-G@7	1
AHNAK	AHNAK nucleoprotein (desmoyokin); isoform unknown	FSMPGFKGEGPEVDVKLPK		688.027	3	missed K-G@7; missed K-L@16	1	1
AHNAK	AHNAK nucleoprotein (desmoyokin); isoform unknown	FSMPGFKGEGPEVDVKLPK	Oxidation(M)@3	520.271	4	missed K-G@7; missed K-L@16		1
AHNAK	AHNAK nucleoprotein (desmoyokin); isoform unknown	FSMPGFKGEGPEVDVNLPK		1024.51	2	missed K-G@7	1	1
AHNAK	AHNAK nucleoprotein (desmoyokin); isoform unknown	FSMPGFKGEGPEVDVNLPK		683.343	3	missed K-G@7	1	1	1	1
AHNAK	AHNAK nucleoprotein (desmoyokin); isoform unknown	FSMPGFKGEGPEVDVNLPK	Biotin(K)@7	758.703	3	missed K-G@7	1	1
AHNAK	AHNAK nucleoprotein (desmoyokin); isoform unknown	FSMPGFKGEGPEVDVNLPK	Carbamidomethyl(E)@9	702.351	3	missed K-G@7	1	1
AHNAK	AHNAK nucleoprotein (desmoyokin); isoform unknown	FSMPGFKGEGPEVDVNLPK	Carbamidomethyl(K)@19	702.351	3	missed K-G@7	1
AHNAK	AHNAK nucleoprotein (desmoyokin); isoform unknown	FSMPGFKGEGPEVDVNLPK	Carbamidomethyl(K)@7	702.351	3	missed K-G@7		1
AHNAK	AHNAK nucleoprotein (desmoyokin); isoform unknown	FSMPGFKGEGPEVDVNLPK	Carbamidomethyl@N-term	702.351	3	missed K-G@7	1	1
AHNAK	AHNAK nucleoprotein (desmoyokin); isoform unknown	FSMPGFKGEGPEVDVNLPK	Deamidated(N)@16	683.671	3	missed K-G@7	1
AHNAK	AHNAK nucleoprotein (desmoyokin); isoform unknown	FSMPGFKGEGPEVDVNLPK	Oxidation(M)@3	1032.51	2	missed K-G@7	1	1
AHNAK	AHNAK nucleoprotein (desmoyokin); isoform unknown	FSMPGFKGEGPEVDVNLPK	Oxidation(M)@3	688.675	3	missed K-G@7	1	1	1
AHNAK	AHNAK nucleoprotein (desmoyokin); isoform unknown	FSMPKIGIPGVK	Biotin(K)@5	750.409	2	missed K-I@5	1
AHNAK	AHNAK nucleoprotein (desmoyokin); isoform unknown	FSMPSLKGEGPEVDVNLPK		1022.52	2	missed K-G@7	1	1
AHNAK	AHNAK nucleoprotein (desmoyokin); isoform unknown	FSMPSLKGEGPEVDVNLPK		682.019	3	missed K-G@7	1	1
AHNAK	AHNAK nucleoprotein (desmoyokin); isoform unknown	FSVPGFKAEGPEVDVNLPK		677.358	3	missed K-A@7	1	1
AHNAK	AHNAK nucleoprotein (desmoyokin); isoform unknown	FSVSGAKGEETGIDVTLPTGEVTVPGVSGDVSLPEIATGGLEGK		1065.05	4	missed K-G@7	1		1
AHNAK	AHNAK nucleoprotein (desmoyokin); isoform unknown	FSVSGAKGEETGIDVTLPTGEVTVPGVSGDVSLPEIATGGLEGK		710.367	6	missed K-G@7		1
AHNAK	AHNAK nucleoprotein (desmoyokin); isoform unknown	FSVSGAKGEETGIDVTLPTGEVTVPGVSGDVSLPEIATGGLEGK	Carbamidomethyl@N-term	1079.3	4	missed K-G@7		1
AHNAK	AHNAK nucleoprotein (desmoyokin); isoform unknown	FTFSGRELVGR		423.563	3	missed R-E@6	1	1
AHNAK	AHNAK nucleoprotein (desmoyokin); isoform unknown	GDVDVSLPEVEGEMK	Met->Hcy(M)@14	795.372	2		1	1	1
AHNAK	AHNAK nucleoprotein (desmoyokin); isoform unknown	GDVDVSLPEVEGEMK	Met->Hcy(M)@14	530.584	3		1	1
AHNAK	AHNAK nucleoprotein (desmoyokin); isoform unknown	GDVDVSVPK		458.243	2		1	1	1	1
AHNAK	AHNAK nucleoprotein (desmoyokin); isoform unknown	GDVDVSVPK	Carbamidomethyl@N-term	486.753	2		1
AHNAK	AHNAK nucleoprotein (desmoyokin); isoform unknown	GDVPSVGLEGPDVDLQGPEAK	Dioxidation(P)@4	1056.01	2		1	1
AHNAK	AHNAK nucleoprotein (desmoyokin); isoform unknown	GDVPSVGLEGPDVDLQGPEAK	Dioxidation(P)@4	704.343	3		1	1
AHNAK	AHNAK nucleoprotein (desmoyokin); isoform unknown	GEETGIDVTLPTGEVTVPGVSGDVSLPEIATGGLEGK		1194.28	3		1	1	1	1
AHNAK	AHNAK nucleoprotein (desmoyokin); isoform unknown	GEETGIDVTLPTGEVTVPGVSGDVSLPEIATGGLEGK		895.958	4		1
AHNAK	AHNAK nucleoprotein (desmoyokin); isoform unknown	GEETGIDVTLPTGEVTVPGVSGDVSLPEIATGGLEGK		716.968	5		1	1
AHNAK	AHNAK nucleoprotein (desmoyokin); isoform unknown	GEETGIDVTLPTGEVTVPGVSGDVSLPEIATGGLEGK	Carbamidomethyl(K)@37	1213.28	3		1
AHNAK	AHNAK nucleoprotein (desmoyokin); isoform unknown	GEETGIDVTLPTGEVTVPGVSGDVSLPEIATGGLEGK	Carbamidomethyl@N-term	1213.28	3		1	1
AHNAK	AHNAK nucleoprotein (desmoyokin); isoform unknown	GEETGIDVTLPTGEVTVPGVSGDVSLPEIATGGLEGK	Cation:Na(D)@7	1201.6	3		1
AHNAK	AHNAK nucleoprotein (desmoyokin); isoform unknown	GEETGIDVTLPTGEVTVPGVSGDVSLPEIATGGLEGK	Cation:Na(E)@14	1201.6	3			1
AHNAK	AHNAK nucleoprotein (desmoyokin); isoform unknown	GEGPDVHMTLPK		640.819	2		1	1
AHNAK	AHNAK nucleoprotein (desmoyokin); isoform unknown	GEGPDVHMTLPK		427.548	3		1	1
AHNAK	AHNAK nucleoprotein (desmoyokin); isoform unknown	GEGPDVHMTLPK	Oxidation(M)@8	648.816	2		1	1
AHNAK	AHNAK nucleoprotein (desmoyokin); isoform unknown	GEGPEVDVK		465.232	2		1	1
AHNAK	AHNAK nucleoprotein (desmoyokin); isoform unknown	GEGPEVDVKLPK		634.348	2	missed K-L@9	1
AHNAK	AHNAK nucleoprotein (desmoyokin); isoform unknown	GEGPEVDVKLPK		423.235	3	missed K-L@9	1	1
AHNAK	AHNAK nucleoprotein (desmoyokin); isoform unknown	GEGPEVDVNLPK		627.322	2		1	1	1	1
AHNAK	AHNAK nucleoprotein (desmoyokin); isoform unknown	GEGPEVDVNLPK		418.551	3		1	1
AHNAK	AHNAK nucleoprotein (desmoyokin); isoform unknown	GEGPEVDVNLPK	Carbamidomethyl@N-term	655.833	2		1	1
AHNAK	AHNAK nucleoprotein (desmoyokin); isoform unknown	GEIDASVPELEGDLR		800.397	2		1
AHNAK	AHNAK nucleoprotein (desmoyokin); isoform unknown	GEIDASVPELEGDLR		533.934	3		1
AHNAK	AHNAK nucleoprotein (desmoyokin); isoform unknown	GEIDASVPELEGDLRGPQVDVK	Methyl(D)@20	1169.1	2	missed R-G@15	1
AHNAK	AHNAK nucleoprotein (desmoyokin); isoform unknown	GEIDASVPELEGDLRGPQVDVK	Methyl(D)@20	779.736	3	missed R-G@15	1	1
AHNAK	AHNAK nucleoprotein (desmoyokin); isoform unknown	GEIDASVPELEGDLRGPQVDVK	Methyl(K)@22	1169.1	2	missed R-G@15		1
AHNAK	AHNAK nucleoprotein (desmoyokin); isoform unknown	GEYDVTMPK		520.242	2		1	1		1
AHNAK	AHNAK nucleoprotein (desmoyokin); isoform unknown	GEYDVTVPK		504.256	2		1	1
AHNAK	AHNAK nucleoprotein (desmoyokin); isoform unknown	GGKPGLTIQAPQLEVSVPSANIEGLEGK		930.506	3		1	1	1	1
AHNAK	AHNAK nucleoprotein (desmoyokin); isoform unknown	GGKPGLTIQAPQLEVSVPSANIEGLEGK		698.132	4			1
AHNAK	AHNAK nucleoprotein (desmoyokin); isoform unknown	GGKPGLTIQAPQLEVSVPSANIEGLEGK	Carbamidomethyl@N-term	949.513	3			1
AHNAK	AHNAK nucleoprotein (desmoyokin); isoform unknown	GGKPGLTIQAPQLEVSVPSANIEGLEGK	Deamidated(N)@21	930.834	3			1
AHNAK	AHNAK nucleoprotein (desmoyokin); isoform unknown	GGVTGSPEASISGSK		667.333	2		1	1	1
AHNAK	AHNAK nucleoprotein (desmoyokin); isoform unknown	GGVTGSPEASISGSK		445.225	3		1	1
AHNAK	AHNAK nucleoprotein (desmoyokin); isoform unknown	GGVTGSPEASISGSK	Delta:H(2)C(2)@N-term	680.341	2			1
AHNAK	AHNAK nucleoprotein (desmoyokin); isoform unknown	GGVTGSPEASISGSK	Phospho(S)@6	707.317	2		1	1
AHNAK	AHNAK nucleoprotein (desmoyokin); isoform unknown	GGVTGSPEASISGSKGDLK		873.947	2	missed K-G@15	1	1
AHNAK	AHNAK nucleoprotein (desmoyokin); isoform unknown	GGVTGSPEASISGSKGDLK		582.967	3	missed K-G@15	1	1
AHNAK	AHNAK nucleoprotein (desmoyokin); isoform unknown	GGVTGSPEASISGSKGDLK	Phospho(S)@6	609.623	3	missed K-G@15	1	1
AHNAK	AHNAK nucleoprotein (desmoyokin); isoform unknown	GHYEVTGSDDETGK		747.821	2		1	1
AHNAK	AHNAK nucleoprotein (desmoyokin); isoform unknown	GHYEVTGSDDETGK		498.883	3		1	1
AHNAK	AHNAK nucleoprotein (desmoyokin); isoform unknown	GHYEVTGSDDETGK	Phospho(S)@8	787.804	2		1	1
AHNAK	AHNAK nucleoprotein (desmoyokin); isoform unknown	GHYEVTGSDDETGK	Phospho(S)@8	525.538	3		1	1
AHNAK	AHNAK nucleoprotein (desmoyokin); isoform unknown	GHYEVTGSDDETGKLQGSGVSLASK	Phospho(S)@8	868.06	3	missed K-L@14	1	1
AHNAK	AHNAK nucleoprotein (desmoyokin); isoform unknown	GHYEVTGSDDETGKLQGSGVSLASKK	Phospho(S)@8	910.759	3	missed K-L@14; missed K-K@25		1
AHNAK	AHNAK nucleoprotein (desmoyokin); isoform unknown	GKGGVTGSPEASISGSK		759.892	2	missed K-G@2	1	1
AHNAK	AHNAK nucleoprotein (desmoyokin); isoform unknown	GKGGVTGSPEASISGSK		506.93	3	missed K-G@2	1	1
AHNAK	AHNAK nucleoprotein (desmoyokin); isoform unknown	GKGGVTGSPEASISGSK	Carbamidomethyl@N-term	525.937	3	missed K-G@2		1
AHNAK	AHNAK nucleoprotein (desmoyokin); isoform unknown	GKGGVTGSPEASISGSK	Phospho(S)@8	533.586	3	missed K-G@2		1
AHNAK	AHNAK nucleoprotein (desmoyokin); isoform unknown	GKGGVTGSPEASISGSKGDLK		966.505	2	missed K-G@2; missed K-G@17	1
AHNAK	AHNAK nucleoprotein (desmoyokin); isoform unknown	GKGGVTGSPEASISGSKGDLK	Phospho(S)@8	671.328	3	missed K-G@2; missed K-G@17	1	1
AHNAK	AHNAK nucleoprotein (desmoyokin); isoform unknown	GNVDISAPK		450.743	2		1	1		1
AHNAK	AHNAK nucleoprotein (desmoyokin); isoform unknown	GPAFNMASPESDFGINLK	Carbamidomethyl@N-term; Oxidation(P)@2; Methyl(I)@15	661.316	3			1
AHNAK	AHNAK nucleoprotein (desmoyokin); isoform unknown	GPAFNMASPESDFGINLK	Oxidation(N)@5; Methyl(I)@15	642.308	3		1
AHNAK	AHNAK nucleoprotein (desmoyokin); isoform unknown	GPAFNMASPESDFGINLK	Oxidation(P)@2; Methyl(I)@15	962.959	2		1	1
AHNAK	AHNAK nucleoprotein (desmoyokin); isoform unknown	GPAFNMASPESDFGINLK	Oxidation(P)@2; Methyl(I)@15	642.308	3		1	1		1
AHNAK	AHNAK nucleoprotein (desmoyokin); isoform unknown	GPAFNMASPESDFGINLK	Oxidation(P)@2; Oxidation(M)@6; Methyl(D)@12	970.957	2			1
AHNAK	AHNAK nucleoprotein (desmoyokin); isoform unknown	GPDVKLPDMSVK	Arg-add@N-term	721.395	2	missed K-L@5	1	1
AHNAK	AHNAK nucleoprotein (desmoyokin); isoform unknown	GPDVKLPDMSVK	Arg-add@N-term	481.266	3	missed K-L@5	1	1
AHNAK	AHNAK nucleoprotein (desmoyokin); isoform unknown	GPEIDVKAPKMDVNVGDIDIEGPEGK	Deamidated(N)@14	908.453	3	missed K-A@7; missed K-M@10	1
AHNAK	AHNAK nucleoprotein (desmoyokin); isoform unknown	GPGVDLPSVNLSMPK		755.9	2		1	1
AHNAK	AHNAK nucleoprotein (desmoyokin); isoform unknown	GPGVDLPSVNLSMPK		504.269	3		1	1
AHNAK	AHNAK nucleoprotein (desmoyokin); isoform unknown	GPGVDLPSVNLSMPK	Carbamidomethyl@N-term	784.411	2		1	1
AHNAK	AHNAK nucleoprotein (desmoyokin); isoform unknown	GPGVDLPSVNLSMPK	Deamidated(N)@10	756.392	2			1
AHNAK	AHNAK nucleoprotein (desmoyokin); isoform unknown	GPGVDLPSVNLSMPK	Oxidation(M)@13	763.898	2		1	1
AHNAK	AHNAK nucleoprotein (desmoyokin); isoform unknown	GPGVDLPSVNLSMPKVSGPDLDLNLK	Biotin(K)@15	963.501	3	missed K-V@15	1	1
AHNAK	AHNAK nucleoprotein (desmoyokin); isoform unknown	GPGVDVNLK		449.753	2			1		1
AHNAK	AHNAK nucleoprotein (desmoyokin); isoform unknown	GPGVDVNLK	Carbamidomethyl@N-term	478.264	2		1
AHNAK	AHNAK nucleoprotein (desmoyokin); isoform unknown	GPGVDVNLK	Deamidated(N)@7	450.245	2		1	1
AHNAK	AHNAK nucleoprotein (desmoyokin); isoform unknown	GPNVKGEYDVTMPK		767.882	2	missed K-G@5	1	1
AHNAK	AHNAK nucleoprotein (desmoyokin); isoform unknown	GPNVKGEYDVTMPK		512.257	3	missed K-G@5	1	1
AHNAK	AHNAK nucleoprotein (desmoyokin); isoform unknown	GPNVKGEYDVTMPK	Carbamidomethyl(K)@5	531.264	3	missed K-G@5	1
AHNAK	AHNAK nucleoprotein (desmoyokin); isoform unknown	GPNVKGEYDVTMPK	Carbamidomethyl@N-term	796.393	2	missed K-G@5		1
AHNAK	AHNAK nucleoprotein (desmoyokin); isoform unknown	GPNVKGEYDVTMPK	Carbamidomethyl@N-term	531.264	3	missed K-G@5		1
AHNAK	AHNAK nucleoprotein (desmoyokin); isoform unknown	GPNVKGEYDVTMPK	Oxidation(M)@12	517.589	3	missed K-G@5		1
AHNAK	AHNAK nucleoprotein (desmoyokin); isoform unknown	GPQITGPSLEGDLGLK		791.428	2		1	1	1	1
AHNAK	AHNAK nucleoprotein (desmoyokin); isoform unknown	GPQITGPSLEGDLGLK		527.954	3		1	1
AHNAK	AHNAK nucleoprotein (desmoyokin); isoform unknown	GPQITGPSLEGDLGLK	Carbamidomethyl@N-term	819.938	2		1	1
AHNAK	AHNAK nucleoprotein (desmoyokin); isoform unknown	GPQVSGELK		457.751	2		1	1	1	1
AHNAK	AHNAK nucleoprotein (desmoyokin); isoform unknown	GPQVSGELK	Carbamidomethyl@N-term	486.261	2		1	1
AHNAK	AHNAK nucleoprotein (desmoyokin); isoform unknown	GPQVSSALNLDTSK		708.87	2		1	1	1	1
AHNAK	AHNAK nucleoprotein (desmoyokin); isoform unknown	GPQVSSALNLDTSK		472.916	3		1	1
AHNAK	AHNAK nucleoprotein (desmoyokin); isoform unknown	GPQVSSALNLDTSK	Carbamidomethyl@N-term	737.381	2		1	1
AHNAK	AHNAK nucleoprotein (desmoyokin); isoform unknown	GPQVSSALNLDTSK	Deamidated(N)@9	709.362	2		1	1
AHNAK	AHNAK nucleoprotein (desmoyokin); isoform unknown	GPRISAPNVDFNLEGPK	Formyl@N-term; Deamidated(R)@3	920.465	2	missed R-I@3	1	1
AHNAK	AHNAK nucleoprotein (desmoyokin); isoform unknown	GPRISAPNVDFNLEGPK	Formyl@N-term; Deamidated(R)@3	613.979	3	missed R-I@3	1	1
AHNAK	AHNAK nucleoprotein (desmoyokin); isoform unknown	GPSLKGDLDASVPSMK		534.612	3	missed K-G@5		1
AHNAK	AHNAK nucleoprotein (desmoyokin); isoform unknown	GPSLQGDLAVSGDIK		728.886	2		1	1
AHNAK	AHNAK nucleoprotein (desmoyokin); isoform unknown	GPTVGGGLPGIGVQGLEGNLQMPGIK	Carbamidomethyl@N-term; Oxidation(P)@9	840.448	3		1
AHNAK	AHNAK nucleoprotein (desmoyokin); isoform unknown	GPTVGGGLPGIGVQGLEGNLQMPGIK	Dioxidation(P)@9; Deamidated(Q)@14	827.1	3		1
AHNAK	AHNAK nucleoprotein (desmoyokin); isoform unknown	GPTVGGGLPGIGVQGLEGNLQMPGIK	Oxidation(P)@9	1231.66	2		1	1
AHNAK	AHNAK nucleoprotein (desmoyokin); isoform unknown	GPTVGGGLPGIGVQGLEGNLQMPGIK	Oxidation(P)@9	821.441	3		1	1	1	1
AHNAK	AHNAK nucleoprotein (desmoyokin); isoform unknown	GPTVGGGLPGIGVQGLEGNLQMPGIK	Oxidation(P)@9; Cation:Na(E)@17	828.768	3			1
AHNAK	AHNAK nucleoprotein (desmoyokin); isoform unknown	GPTVGGGLPGIGVQGLEGNLQMPGIK	Oxidation(P)@9; Deamidated(N)@19	821.769	3		1	1
AHNAK	AHNAK nucleoprotein (desmoyokin); isoform unknown	GPTVGGGLPGIGVQGLEGNLQMPGIK	Oxidation(P)@9; Deamidated(Q)@14	821.769	3		1	1
AHNAK	AHNAK nucleoprotein (desmoyokin); isoform unknown	GPTVGGGLPGIGVQGLEGNLQMPGIK	Oxidation(P)@9; Deamidated(Q)@14; Deamidated(N)@19	822.097	3		1
AHNAK	AHNAK nucleoprotein (desmoyokin); isoform unknown	GPTVGGGLPGIGVQGLEGNLQMPGIK	Oxidation(P)@9; Oxidation(M)@22	826.772	3		1	1
AHNAK	AHNAK nucleoprotein (desmoyokin); isoform unknown	GSEVGFHGAAPDISVK	Carbamidomethyl@N-term; Delta:H(2)C(2)(H)@7	827.415	2		1	1
AHNAK	AHNAK nucleoprotein (desmoyokin); isoform unknown	GSEVGFHGAAPDISVK	Carbamidomethyl@N-term; Delta:H(2)C(2)(H)@7	551.946	3			1
AHNAK	AHNAK nucleoprotein (desmoyokin); isoform unknown	GSEVGFHGAAPDISVK	Delta:H(2)C(2)(H)@7	798.904	2		1	1
AHNAK	AHNAK nucleoprotein (desmoyokin); isoform unknown	GSEVGFHGAAPDISVK	Delta:H(2)C(2)(H)@7	532.939	3		1	1	1
AHNAK	AHNAK nucleoprotein (desmoyokin); isoform unknown	GSGGEWKGPQVSSALNLDTSK		1059.53	2	missed K-G@7	1	1
AHNAK	AHNAK nucleoprotein (desmoyokin); isoform unknown	GSGGEWKGPQVSSALNLDTSK		706.687	3	missed K-G@7	1	1
AHNAK	AHNAK nucleoprotein (desmoyokin); isoform unknown	GSGGEWKGPQVSSALNLDTSK	HexNAc(S)@13	774.38	3	missed K-G@7	1
AHNAK	AHNAK nucleoprotein (desmoyokin); isoform unknown	GSLGATGEIK		466.756	2		1	1	1
AHNAK	AHNAK nucleoprotein (desmoyokin); isoform unknown	GSRVDIETPNLEGTLTGPR	Formyl@N-term; Dehydrated(D)@5	674.68	3	missed R-V@3	1
AHNAK	AHNAK nucleoprotein (desmoyokin); isoform unknown	GSRVDIETPNLEGTLTGPR	Formyl@N-term; Dehydrated(S)@2	1011.52	2	missed R-V@3	1
AHNAK	AHNAK nucleoprotein (desmoyokin); isoform unknown	IEGEMQVPDVDIR		750.872	2			1	1
AHNAK	AHNAK nucleoprotein (desmoyokin); isoform unknown	IEGEMQVPDVDIR		500.917	3		1	1
AHNAK	AHNAK nucleoprotein (desmoyokin); isoform unknown	IEGEMQVPDVDIR	Carbamidomethyl@N-term	779.383	2		1
AHNAK	AHNAK nucleoprotein (desmoyokin); isoform unknown	IEGEMQVPDVDIR	Oxidation(M)@5	758.869	2		1	1
AHNAK	AHNAK nucleoprotein (desmoyokin); isoform unknown	IEGEMQVPDVDIRGPK		891.956	2	missed R-G@13	1	1
AHNAK	AHNAK nucleoprotein (desmoyokin); isoform unknown	IEGEMQVPDVDIRGPK		594.973	3	missed R-G@13	1	1
AHNAK	AHNAK nucleoprotein (desmoyokin); isoform unknown	IEGEMQVPDVDIRGPK	Carbamidomethyl@N-term	613.98	3	missed R-G@13	1	1
AHNAK	AHNAK nucleoprotein (desmoyokin); isoform unknown	IEGEMQVPDVDIRGPK	Oxidation(M)@5	899.954	2	missed R-G@13	1
AHNAK	AHNAK nucleoprotein (desmoyokin); isoform unknown	IEGEMQVPDVDIRGPK	Oxidation(M)@5	600.305	3	missed R-G@13	1	1
AHNAK	AHNAK nucleoprotein (desmoyokin); isoform unknown	IGFSGPKLEGGEVDLK		549.298	3	missed K-L@7	1	1
AHNAK	AHNAK nucleoprotein (desmoyokin); isoform unknown	IKGDVPSVGLEGPDVDLQGPEAK	Carbamidomethyl@N-term; Dioxidation(P)@6	803.743	3	missed K-G@2	1	1
AHNAK	AHNAK nucleoprotein (desmoyokin); isoform unknown	IKGDVPSVGLEGPDVDLQGPEAK	Dioxidation(K)@2; Oxidation(P)@6	790.067	3	missed K-G@2	1	1
AHNAK	AHNAK nucleoprotein (desmoyokin); isoform unknown	IKGDVPSVGLEGPDVDLQGPEAK	Dioxidation(P)@6	1176.6	2	missed K-G@2	1	1
AHNAK	AHNAK nucleoprotein (desmoyokin); isoform unknown	IKGDVPSVGLEGPDVDLQGPEAK	Dioxidation(P)@6	784.736	3	missed K-G@2	1	1	1
AHNAK	AHNAK nucleoprotein (desmoyokin); isoform unknown	IKGDVPSVGLEGPDVDLQGPEAK	Dioxidation(P)@6	588.804	4	missed K-G@2	1
AHNAK	AHNAK nucleoprotein (desmoyokin); isoform unknown	IKGDVPSVGLEGPDVDLQGPEAK	Dioxidation(P)@6	471.244	5	missed K-G@2	1
AHNAK	AHNAK nucleoprotein (desmoyokin); isoform unknown	IKGDVPSVGLEGPDVDLQGPEAK	Dioxidation(P)@6; Deamidated(Q)@18	589.05	4	missed K-G@2	1
AHNAK	AHNAK nucleoprotein (desmoyokin); isoform unknown	ISMPDIDLNLK		629.839	2		1	1
AHNAK	AHNAK nucleoprotein (desmoyokin); isoform unknown	ISMPDIDLNLK		420.229	3		1	1
AHNAK	AHNAK nucleoprotein (desmoyokin); isoform unknown	ISMPDIDLNLK	Deamidated(N)@9	630.331	2		1	1
AHNAK	AHNAK nucleoprotein (desmoyokin); isoform unknown	ISMPDIDLNLK	Oxidation(M)@3	637.837	2		1	1
AHNAK	AHNAK nucleoprotein (desmoyokin); isoform unknown	ISMPDVDLHLK		634.339	2		1	1	1
AHNAK	AHNAK nucleoprotein (desmoyokin); isoform unknown	ISMPDVDLHLK		423.229	3		1	1	1	1
AHNAK	AHNAK nucleoprotein (desmoyokin); isoform unknown	ISMPDVDLHLK	Carbamidomethyl@N-term	442.236	3		1	1
AHNAK	AHNAK nucleoprotein (desmoyokin); isoform unknown	ISMPDVDLHLK	Delta:H(2)C(2)@N-term	431.901	3		1
AHNAK	AHNAK nucleoprotein (desmoyokin); isoform unknown	ISMPDVDLHLK	Oxidation(M)@3	642.337	2			1
AHNAK	AHNAK nucleoprotein (desmoyokin); isoform unknown	ISMPDVDLHLK	Oxidation(M)@3	428.56	3		1	1
AHNAK	AHNAK nucleoprotein (desmoyokin); isoform unknown	ISMPDVDLHMK		643.318	2		1	1
AHNAK	AHNAK nucleoprotein (desmoyokin); isoform unknown	ISMPDVDLHMK		429.214	3		1	1		1
AHNAK	AHNAK nucleoprotein (desmoyokin); isoform unknown	ISMPDVDLHMK	Carbamidomethyl@N-term	448.221	3		1
AHNAK	AHNAK nucleoprotein (desmoyokin); isoform unknown	ISMPDVDLHMK	Oxidation(M)@10	434.546	3		1	1
AHNAK	AHNAK nucleoprotein (desmoyokin); isoform unknown	ISMPDVDLHMK	Oxidation(M)@3	434.546	3		1	1
AHNAK	AHNAK nucleoprotein (desmoyokin); isoform unknown	ISMPDVDLHVK		627.332	2		1	1
AHNAK	AHNAK nucleoprotein (desmoyokin); isoform unknown	ISMPDVDLHVK		418.557	3		1	1	1	1
AHNAK	AHNAK nucleoprotein (desmoyokin); isoform unknown	ISMPDVDLHVK	Carbamidomethyl@N-term	437.564	3		1	1
AHNAK	AHNAK nucleoprotein (desmoyokin); isoform unknown	ISMPDVDLHVK	Oxidation(M)@3	423.888	3		1	1
AHNAK	AHNAK nucleoprotein (desmoyokin); isoform unknown	ISMPDVDLNLK		622.831	2		1	1	1	1
AHNAK	AHNAK nucleoprotein (desmoyokin); isoform unknown	ISMPDVDLNLK		415.557	3		1	1
AHNAK	AHNAK nucleoprotein (desmoyokin); isoform unknown	ISMPDVDLNLK	Carbamidomethyl@N-term	651.342	2			1
AHNAK	AHNAK nucleoprotein (desmoyokin); isoform unknown	ISMPDVDLNLK	Deamidated(N)@9	623.323	2		1	1
AHNAK	AHNAK nucleoprotein (desmoyokin); isoform unknown	ISMPDVDLNLK	Oxidation(M)@3	630.829	2		1	1
AHNAK	AHNAK nucleoprotein (desmoyokin); isoform unknown	ISMPDVDLNLK	Oxidation(M)@3	420.888	3		1	1
AHNAK	AHNAK nucleoprotein (desmoyokin); isoform unknown	ISMPDVDLNLKGPK	Methyl(K)@11	514.285	3	missed K-G@11	1	1
AHNAK	AHNAK nucleoprotein (desmoyokin); isoform unknown	ISMPDVGLNLK		593.829	2		1	1
AHNAK	AHNAK nucleoprotein (desmoyokin); isoform unknown	ISMPDVGLNLK	Deamidated(N)@9	594.321	2		1	1
AHNAK	AHNAK nucleoprotein (desmoyokin); isoform unknown	ISMPDVGLNLK	Oxidation(M)@3	601.826	2		1	1
AHNAK	AHNAK nucleoprotein (desmoyokin); isoform unknown	ISMQDVDLSLGSPK		745.382	2		1	1	1	1
AHNAK	AHNAK nucleoprotein (desmoyokin); isoform unknown	ISMQDVDLSLGSPK		497.257	3		1	1
AHNAK	AHNAK nucleoprotein (desmoyokin); isoform unknown	ISMQDVDLSLGSPK	Carbamidomethyl@N-term	773.893	2		1	1
AHNAK	AHNAK nucleoprotein (desmoyokin); isoform unknown	ISMQDVDLSLGSPK	Oxidation(M)@3	753.379	2		1	1
AHNAK	AHNAK nucleoprotein (desmoyokin); isoform unknown	ISMQDVDLSLGSPK	Oxidation(M)@3	502.589	3		1	1
AHNAK	AHNAK nucleoprotein (desmoyokin); isoform unknown	ISMSEVDLNVAAPK	Oxidation(P)@13; Methyl(K)@14	752.39	2		1	1
AHNAK	AHNAK nucleoprotein (desmoyokin); isoform unknown	LEGDLTGPSVGVEVPDVELECPDAK	Phospho(S)@9; Carbamidomethyl(C)@21	902.414	3			1
AHNAK	AHNAK nucleoprotein (desmoyokin); isoform unknown	LEGGEVDLK		480.256	2		1	1	1	1
AHNAK	AHNAK nucleoprotein (desmoyokin); isoform unknown	LEGGEVDLKGPK	Biotin(K)@9	734.379	2	missed K-G@9	1
AHNAK	AHNAK nucleoprotein (desmoyokin); isoform unknown	LKGDVDVSLPEVEGEMK	Met->Hcy(M)@16	915.961	2	missed K-G@2	1	1
AHNAK	AHNAK nucleoprotein (desmoyokin); isoform unknown	LKGDVDVSLPEVEGEMK	Met->Hcy(M)@16	610.977	3	missed K-G@2	1	1	1	1
AHNAK	AHNAK nucleoprotein (desmoyokin); isoform unknown	LKGEIDASVPELEGDLR		920.986	2	missed K-G@2	1
AHNAK	AHNAK nucleoprotein (desmoyokin); isoform unknown	LKGEIDASVPELEGDLR		614.327	3	missed K-G@2		1
AHNAK	AHNAK nucleoprotein (desmoyokin); isoform unknown	LKGEIDASVPELEGDLRGPQVDVK	Methyl(D)@22	860.129	3	missed K-G@2; missed R-G@17	1	1
AHNAK	AHNAK nucleoprotein (desmoyokin); isoform unknown	LKGPQITGPSLEGDLGLK		912.017	2	missed K-G@2	1	1
AHNAK	AHNAK nucleoprotein (desmoyokin); isoform unknown	LKGPQITGPSLEGDLGLK		608.347	3	missed K-G@2	1	1	1	1
AHNAK	AHNAK nucleoprotein (desmoyokin); isoform unknown	LKGPQITGPSLEGDLGLK		456.512	4	missed K-G@2	1	1
AHNAK	AHNAK nucleoprotein (desmoyokin); isoform unknown	LKTDVDVSLPK		405.571	3	missed K-T@2	1
AHNAK	AHNAK nucleoprotein (desmoyokin); isoform unknown	LNVGAPDVTLR		577.83	2		1	1
AHNAK	AHNAK nucleoprotein (desmoyokin); isoform unknown	LNVGAPDVTLRGPSLQGDLAVSGDIK		864.805	3	missed R-G@11	1	1
AHNAK	AHNAK nucleoprotein (desmoyokin); isoform unknown	LNVGAPDVTLRGPSLQGDLAVSGDIK		648.855	4	missed R-G@11		1
AHNAK	AHNAK nucleoprotein (desmoyokin); isoform unknown	LNVGAPDVTLRGPSLQGDLAVSGDIK	Deamidated(Q)@16	865.133	3	missed R-G@11	1
AHNAK	AHNAK nucleoprotein (desmoyokin); isoform unknown	LNVGAPDVTLRGPSLQGDLAVSGDIK	Deamidated(R)@11	865.133	3	missed R-G@11	1
AHNAK	AHNAK nucleoprotein (desmoyokin); isoform unknown	LQGSGVSLASK		523.796	2		1	1
AHNAK	AHNAK nucleoprotein (desmoyokin); isoform unknown	LQGSGVSLASKK		587.843	2	missed K-K@11	1	1
AHNAK	AHNAK nucleoprotein (desmoyokin); isoform unknown	LQGSGVSLASKK	Phospho(S)@7	627.826	2	missed K-K@11	1
AHNAK	AHNAK nucleoprotein (desmoyokin); isoform unknown	MDVNVGDIDIEGPEGK		844.396	2		1	1	1
AHNAK	AHNAK nucleoprotein (desmoyokin); isoform unknown	MDVNVGDIDIEGPEGK		563.266	3		1	1	1	1
AHNAK	AHNAK nucleoprotein (desmoyokin); isoform unknown	MDVNVGDIDIEGPEGK	Carbamidomethyl(K)@16	872.907	2		1
AHNAK	AHNAK nucleoprotein (desmoyokin); isoform unknown	MDVNVGDIDIEGPEGK	Carbamidomethyl@N-term	872.907	2			1
AHNAK	AHNAK nucleoprotein (desmoyokin); isoform unknown	MDVNVGDIDIEGPEGK	Deamidated(N)@4	844.888	2			1
AHNAK	AHNAK nucleoprotein (desmoyokin); isoform unknown	MDVNVGDIDIEGPEGK	Oxidation(M)@1	852.393	2		1	1
AHNAK	AHNAK nucleoprotein (desmoyokin); isoform unknown	MDVNVGDIDIEGPEGK	Oxidation(M)@1	568.598	3		1
AHNAK	AHNAK nucleoprotein (desmoyokin); isoform unknown	MDVNVGDIDIEGPEGK	Oxidation(M)@1; Dehydrated(D)@2	843.388	2		1	1
AHNAK	AHNAK nucleoprotein (desmoyokin); isoform unknown	MEGGGAEVHAQLPSLEGDLR	Met->Hcy(M)@1	1026.49	2			1
AHNAK	AHNAK nucleoprotein (desmoyokin); isoform unknown	MEGGGAEVHAQLPSLEGDLRGPDVK	Met->Hcy(M)@1	850.087	3	missed R-G@20	1	1
AHNAK	AHNAK nucleoprotein (desmoyokin); isoform unknown	MPSLEISAPK		536.789	2		1	1	1	1
AHNAK	AHNAK nucleoprotein (desmoyokin); isoform unknown	MPSLEISAPK	Carbamidomethyl(K)@10	565.3	2		1
AHNAK	AHNAK nucleoprotein (desmoyokin); isoform unknown	MPSLEISAPK	Oxidation(M)@1	544.786	2		1	1
AHNAK	AHNAK nucleoprotein (desmoyokin); isoform unknown	MPSMNIQTHK		593.789	2		1
AHNAK	AHNAK nucleoprotein (desmoyokin); isoform unknown	MPSMNIQTHK	Oxidation(M)@1	401.527	3		1	1
AHNAK	AHNAK nucleoprotein (desmoyokin); isoform unknown	MPSMNIQTHK	Oxidation(M)@4	601.786	2			1
AHNAK	AHNAK nucleoprotein (desmoyokin); isoform unknown	MPSMNIQTHK	Oxidation(M)@4	401.527	3		1	1
AHNAK	AHNAK nucleoprotein (desmoyokin); isoform unknown	MPTFSTPGAK		518.76	2		1	1	1
AHNAK	AHNAK nucleoprotein (desmoyokin); isoform unknown	MPTFSTPGAK	Oxidation(M)@1	526.758	2		1
AHNAK	AHNAK nucleoprotein (desmoyokin); isoform unknown	MPTFSTPGAK	Oxidation(M)@1; Dehydrated(T)@3	517.752	2			1
AHNAK	AHNAK nucleoprotein (desmoyokin); isoform unknown	MPTFSTPGAKGEGPDVHMTLPK		766.713	3	missed K-G@10	1	1
AHNAK	AHNAK nucleoprotein (desmoyokin); isoform unknown	MQVGGDGVKVPGIDATTK	Dethiomethyl(M)@1; Oxidation(D)@6	870.96	2	missed K-V@9	1	1
AHNAK	AHNAK nucleoprotein (desmoyokin); isoform unknown	MSLPDVDLDLK		623.323	2		1	1	1	1
AHNAK	AHNAK nucleoprotein (desmoyokin); isoform unknown	MSLPDVDLDLK	Oxidation(M)@1	631.321	2		1
AHNAK	AHNAK nucleoprotein (desmoyokin); isoform unknown	MSLPDVDLDLK	Oxidation(M)@1; Dehydrated(S)@2	622.316	2		1	1
AHNAK	AHNAK nucleoprotein (desmoyokin); isoform unknown	MYFPDVEFDIK		702.331	2		1	1
AHNAK	AHNAK nucleoprotein (desmoyokin); isoform unknown	MYFPDVEFDIK		468.557	3		1	1
AHNAK	AHNAK nucleoprotein (desmoyokin); isoform unknown	MYFPDVEFDIK	Carbamidomethyl(K)@11	730.842	2		1
AHNAK	AHNAK nucleoprotein (desmoyokin); isoform unknown	MYFPDVEFDIK	Delta:H(2)C(2)@N-term	715.339	2		1
AHNAK	AHNAK nucleoprotein (desmoyokin); isoform unknown	MYFPDVEFDIK	Oxidation(M)@1	710.329	2		1	1
AHNAK	AHNAK nucleoprotein (desmoyokin); isoform unknown	MYFPDVEFDIK	Oxidation(M)@1; Dehydrated(Y)@2	701.323	2		1	1
AHNAK	AHNAK nucleoprotein (desmoyokin); isoform unknown	SNSFSDEREFSGPSTPTGTLEFEGGEVSLEGGK		1145.52	3	missed R-E@8	1	1
AHNAK	AHNAK nucleoprotein (desmoyokin); isoform unknown	SPSLDVTVPEAELNLETPEISVGGK		861.113	3		1	1	1	1
AHNAK	AHNAK nucleoprotein (desmoyokin); isoform unknown	SPSLDVTVPEAELNLETPEISVGGK		646.087	4		1
AHNAK	AHNAK nucleoprotein (desmoyokin); isoform unknown	SPSLDVTVPEAELNLETPEISVGGK	Carbamidomethyl@N-term	880.12	3		1	1
AHNAK	AHNAK nucleoprotein (desmoyokin); isoform unknown	SPSLDVTVPEAELNLETPEISVGGK	Cation:Na(E)@10	868.44	3		1
AHNAK	AHNAK nucleoprotein (desmoyokin); isoform unknown	SPSLDVTVPEAELNLETPEISVGGK	Cation:Na(E)@12	868.44	3		1
AHNAK	AHNAK nucleoprotein (desmoyokin); isoform unknown	SPSLDVTVPEAELNLETPEISVGGK	Oxidation(N)@14	866.445	3		1
AHNAK	AHNAK nucleoprotein (desmoyokin); isoform unknown	SPSLDVTVPEAELNLETPEISVGGK	Oxidation(P)@9; Deamidated(N)@14	866.773	3			1
AHNAK	AHNAK nucleoprotein (desmoyokin); isoform unknown	SPSLDVTVPEAELNLETPEISVGGK	Phospho(S)@3	887.768	3			1
AHNAK	AHNAK nucleoprotein (desmoyokin); isoform unknown	SRLSSSSSNDSGNK	Deamidated(N)@13	476.218	3	missed R-L@2	1
AHNAK	AHNAK nucleoprotein (desmoyokin); isoform unknown	SRLSSSSSNDSGNK	Deamidated(N)@9	476.218	3	missed R-L@2	1	1
AHNAK	AHNAK nucleoprotein (desmoyokin); isoform unknown	SRLSSSSSNDSGNK	Phospho(S)@4	753.315	2	missed R-L@2	1
AHNAK	AHNAK nucleoprotein (desmoyokin); isoform unknown	SRLSSSSSNDSGNK	Phospho(S)@6	753.315	2	missed R-L@2		1
AHNAK	AHNAK nucleoprotein (desmoyokin); isoform unknown	SSGCDVNLPGVNVK	Carbamidomethyl(C)@4	723.356	2		1	1	1	1
AHNAK	AHNAK nucleoprotein (desmoyokin); isoform unknown	SSGCDVNLPGVNVK	Carbamidomethyl(C)@4	482.573	3		1	1
AHNAK	AHNAK nucleoprotein (desmoyokin); isoform unknown	SSGCDVNLPGVNVK	Carbamidomethyl(C)@4; Deamidated(N)@12	723.848	2			1
AHNAK	AHNAK nucleoprotein (desmoyokin); isoform unknown	SSGCDVNLPGVNVK	Carbamidomethyl(C)@4; Oxidation(N)@7	731.354	2		1	1
AHNAK	AHNAK nucleoprotein (desmoyokin); isoform unknown	SSKASLGSLEGEAEAEASSPK	Carbamidomethyl@N-term; Dehydrated(S)@5	1037.5	2	missed K-A@3	1
AHNAK	AHNAK nucleoprotein (desmoyokin); isoform unknown	TDVDVSLPK		487.264	2		1	1	1	1
AHNAK	AHNAK nucleoprotein (desmoyokin); isoform unknown	TMFGKMYFPDVEFDIK	Biotin(K)@5	1097.51	2	missed K-M@5		1
AHNAK	AHNAK nucleoprotein (desmoyokin); isoform unknown	TMFGKMYFPDVEFDIK	Biotin(K)@5	732.007	3	missed K-M@5	1	1
AHNAK	AHNAK nucleoprotein (desmoyokin); isoform unknown	TPEMIIQKPK		592.839	2		1	1
AHNAK	AHNAK nucleoprotein (desmoyokin); isoform unknown	TPEMIIQKPK	Oxidation(M)@4	600.836	2			1
AHNAK	AHNAK nucleoprotein (desmoyokin); isoform unknown	TPEMIIQKPK	Oxidation(M)@4	400.893	3			1
AHNAK	AHNAK nucleoprotein (desmoyokin); isoform unknown	TPKISMPDVDLHLK	Biotin(K)@3	607.32	3	missed K-I@3	1	1
AHNAK	AHNAK nucleoprotein (desmoyokin); isoform unknown	TPSFGISAPQVSIPDVNVNLK	Ser->LacticAcid(S)@7; Deamidated(Q)@10	1085.08	2		1	1
AHNAK	AHNAK nucleoprotein (desmoyokin); isoform unknown	TPSFGISAPQVSIPDVNVNLK	Ser->LacticAcid(S)@7; Deamidated(Q)@10	723.719	3		1	1
AHNAK	AHNAK nucleoprotein (desmoyokin); isoform unknown	TPSFGISAPQVSIPDVNVNLK	Ser->LacticAcid(S)@7; Deamidated(Q)@10	543.041	4			1
AHNAK	AHNAK nucleoprotein (desmoyokin); isoform unknown	VDIDTPDIDIHGPEGK		860.923	2		1	1	1
AHNAK	AHNAK nucleoprotein (desmoyokin); isoform unknown	VDIDTPDIDIHGPEGK		574.284	3		1		1	1
AHNAK	AHNAK nucleoprotein (desmoyokin); isoform unknown	VDIDTPDIDIHGPEGK		430.965	4		1
AHNAK	AHNAK nucleoprotein (desmoyokin); isoform unknown	VDIDTPDIDIHGPEGK	Carbamidomethyl(H)@11	593.292	3			1
AHNAK	AHNAK nucleoprotein (desmoyokin); isoform unknown	VDIDTPDIDIHGPEGK	Carbamidomethyl(K)@16	889.434	2		1
AHNAK	AHNAK nucleoprotein (desmoyokin); isoform unknown	VDIDTPDIDIHGPEGK	Carbamidomethyl(K)@16	593.292	3		1	1
AHNAK	AHNAK nucleoprotein (desmoyokin); isoform unknown	VDIDTPDIDIHGPEGK	Carbamidomethyl@N-term	889.434	2		1
AHNAK	AHNAK nucleoprotein (desmoyokin); isoform unknown	VDIDTPDIDIHGPEGK	Carbamidomethyl@N-term	593.292	3		1	1
AHNAK	AHNAK nucleoprotein (desmoyokin); isoform unknown	VDIDVPDVNLEAPEGK		855.433	2		1	1	1	1
AHNAK	AHNAK nucleoprotein (desmoyokin); isoform unknown	VDIDVPDVNLEAPEGK		570.625	3		1	1	1	1
AHNAK	AHNAK nucleoprotein (desmoyokin); isoform unknown	VDIDVPDVNLEAPEGK	Carbamidomethyl(E)@11	883.944	2		1
AHNAK	AHNAK nucleoprotein (desmoyokin); isoform unknown	VDIDVPDVNLEAPEGK	Carbamidomethyl(K)@16	883.944	2		1
AHNAK	AHNAK nucleoprotein (desmoyokin); isoform unknown	VDIDVPDVNLEAPEGK	Carbamidomethyl(K)@16	589.632	3		1
AHNAK	AHNAK nucleoprotein (desmoyokin); isoform unknown	VDIDVPDVNLEAPEGK	Carbamidomethyl@N-term	883.944	2		1	1
AHNAK	AHNAK nucleoprotein (desmoyokin); isoform unknown	VDIDVPDVNLEAPEGK	Deamidated(N)@9	855.925	2		1	1
AHNAK	AHNAK nucleoprotein (desmoyokin); isoform unknown	VDIDVPDVNLEAPEGK	Deamidated(N)@9	570.953	3		1	1
AHNAK	AHNAK nucleoprotein (desmoyokin); isoform unknown	VDIEAPDVSLEGPEGK		827.912	2		1	1	1	1
AHNAK	AHNAK nucleoprotein (desmoyokin); isoform unknown	VDIEAPDVSLEGPEGK		552.277	3		1	1
AHNAK	AHNAK nucleoprotein (desmoyokin); isoform unknown	VDIEAPDVSLEGPEGK	Carbamidomethyl(D)@7	856.423	2		1
AHNAK	AHNAK nucleoprotein (desmoyokin); isoform unknown	VDIEAPDVSLEGPEGK	Carbamidomethyl(K)@16	856.423	2		1	1
AHNAK	AHNAK nucleoprotein (desmoyokin); isoform unknown	VDIEAPDVSLEGPEGK	Carbamidomethyl@N-term	856.423	2		1	1
AHNAK	AHNAK nucleoprotein (desmoyokin); isoform unknown	VDIETPNLEGTLTGPR		856.447	2		1	1	1	1
AHNAK	AHNAK nucleoprotein (desmoyokin); isoform unknown	VDIETPNLEGTLTGPR		571.3	3			1	1	1
AHNAK	AHNAK nucleoprotein (desmoyokin); isoform unknown	VDIETPNLEGTLTGPR	Carbamidomethyl@N-term	884.957	2		1	1
AHNAK	AHNAK nucleoprotein (desmoyokin); isoform unknown	VDIETPNLEGTLTGPR	Carbamidomethyl@N-term	590.307	3		1
AHNAK	AHNAK nucleoprotein (desmoyokin); isoform unknown	VDISAPDVDVHGPDWHLK		1000.5	2		1	1
AHNAK	AHNAK nucleoprotein (desmoyokin); isoform unknown	VDISAPDVDVHGPDWHLK		667.334	3		1	1
AHNAK	AHNAK nucleoprotein (desmoyokin); isoform unknown	VDISAPDVDVHGPDWHLK		500.752	4			1
AHNAK	AHNAK nucleoprotein (desmoyokin); isoform unknown	VDTNAPDLSLEGPEGK	Deoxy(D)@2; Deamidated(N)@4	813.896	2		1
AHNAK	AHNAK nucleoprotein (desmoyokin); isoform unknown	VDVDIPDVNIEGPDAK		565.953	3		1	1
AHNAK	AHNAK nucleoprotein (desmoyokin); isoform unknown	VDVDIPDVNIEGPDAK	Cation:Na(D)@7	573.28	3		1
AHNAK	AHNAK nucleoprotein (desmoyokin); isoform unknown	VDVDIPDVNIEGPDAK	Deamidated(N)@9	566.281	3		1	1
AHNAK	AHNAK nucleoprotein (desmoyokin); isoform unknown	VDVDIPDVNIEGPDAK	Delta:H(4)C(2)(K)@16	575.296	3				1	1
AHNAK	AHNAK nucleoprotein (desmoyokin); isoform unknown	VDVDVPDVNIEGPDAK	Carbamidomethyl@N-term; Methyl(D)@4	876.936	2		1	1
AHNAK	AHNAK nucleoprotein (desmoyokin); isoform unknown	VDVEVPDVSLEGPEGK		834.92	2		1	1	1	1
AHNAK	AHNAK nucleoprotein (desmoyokin); isoform unknown	VDVEVPDVSLEGPEGK		556.949	3		1	1		1
AHNAK	AHNAK nucleoprotein (desmoyokin); isoform unknown	VDVEVPDVSLEGPEGK	Carbamidomethyl(K)@16	863.431	2		1	1
AHNAK	AHNAK nucleoprotein (desmoyokin); isoform unknown	VDVEVPDVSLEGPEGK	Carbamidomethyl@N-term	863.431	2		1	1
AHNAK	AHNAK nucleoprotein (desmoyokin); isoform unknown	VDVEVPDVSLEGPEGK	Cation:Na(D)@7	564.276	3		1	1
AHNAK	AHNAK nucleoprotein (desmoyokin); isoform unknown	VDVEVPDVSLEGPEGK	Delta:H(2)C(2)@N-term	565.621	3			1
AHNAK	AHNAK nucleoprotein (desmoyokin); isoform unknown	VDVSAPDVEAHGPEWNLK	Methyl(D)@2	988.989	2		1	1
AHNAK	AHNAK nucleoprotein (desmoyokin); isoform unknown	VDVSAPDVEAHGPEWNLK	Methyl(D)@2	659.662	3		1	1	1	1
AHNAK	AHNAK nucleoprotein (desmoyokin); isoform unknown	VDVSAPDVEAHGPEWNLK	Methyl(D)@2	494.998	4		1	1
AHNAK	AHNAK nucleoprotein (desmoyokin); isoform unknown	VDVSAPDVEAHGPEWNLK	Methyl(D)@2; Deamidated(N)@16	659.99	3		1	1
AHNAK	AHNAK nucleoprotein (desmoyokin); isoform unknown	VDVSAPDVEAHGPEWNLK	Methyl(D)@2; Oxidation(W)@15	664.994	3		1
AHNAK	AHNAK nucleoprotein (desmoyokin); isoform unknown	VDVSAPDVEMQGPDWNLK		1000.48	2		1	1
AHNAK	AHNAK nucleoprotein (desmoyokin); isoform unknown	VDVSAPDVEMQGPDWNLK		667.319	3		1	1	1	1
AHNAK	AHNAK nucleoprotein (desmoyokin); isoform unknown	VDVSAPDVEMQGPDWNLK	Deamidated(N)@16	1000.97	2		1
AHNAK	AHNAK nucleoprotein (desmoyokin); isoform unknown	VDVSAPDVEMQGPDWNLK	Deamidated(N)@16	667.647	3		1	1
AHNAK	AHNAK nucleoprotein (desmoyokin); isoform unknown	VDVSAPDVEMQGPDWNLK	Oxidation(M)@10	1008.47	2		1	1
AHNAK	AHNAK nucleoprotein (desmoyokin); isoform unknown	VDVSAPDVEMQGPDWNLK	Oxidation(M)@10	672.651	3		1	1
AHNAK	AHNAK nucleoprotein (desmoyokin); isoform unknown	VEAPSLDVHMDSPDINIEGPDVK		1239.1	2		1	1
AHNAK	AHNAK nucleoprotein (desmoyokin); isoform unknown	VEAPSLDVHMDSPDINIEGPDVK		826.4	3		1	1	1	1
AHNAK	AHNAK nucleoprotein (desmoyokin); isoform unknown	VEAPSLDVHMDSPDINIEGPDVK		620.052	4			1
AHNAK	AHNAK nucleoprotein (desmoyokin); isoform unknown	VEAPSLDVHMDSPDINIEGPDVK	Carbamidomethyl(D)@7	845.407	3		1
AHNAK	AHNAK nucleoprotein (desmoyokin); isoform unknown	VEAPSLDVHMDSPDINIEGPDVK	Deamidated(N)@16	826.728	3			1
AHNAK	AHNAK nucleoprotein (desmoyokin); isoform unknown	VEAPSLDVHMDSPDINIEGPDVK	Oxidation(M)@10	1247.09	2		1
AHNAK	AHNAK nucleoprotein (desmoyokin); isoform unknown	VEAPSLDVHMDSPDINIEGPDVK	Oxidation(M)@10	831.732	3		1	1
AHNAK	AHNAK nucleoprotein (desmoyokin); isoform unknown	VEGDLKGPEADIK	Methyl(E)@9	692.87	2	missed K-G@6	1
AHNAK	AHNAK nucleoprotein (desmoyokin); isoform unknown	VEGDLKGPEIDVK		699.877	2	missed K-G@6	1
AHNAK	AHNAK nucleoprotein (desmoyokin); isoform unknown	VEGEIKAPDVDIK		471.593	3	missed K-A@6		1
AHNAK	AHNAK nucleoprotein (desmoyokin); isoform unknown	VEGEMKVPDVDIK		729.879	2	cleaved E-V@N-term; missed K-V@6	1	1
AHNAK	AHNAK nucleoprotein (desmoyokin); isoform unknown	VEGEMKVPDVDIK		486.922	3	cleaved E-V@N-term; missed K-V@6	1	1
AHNAK	AHNAK nucleoprotein (desmoyokin); isoform unknown	VEGEMKVPDVDIK	Methyl(E)@2	736.887	2	cleaved E-V@N-term; missed K-V@6		1
AHNAK	AHNAK nucleoprotein (desmoyokin); isoform unknown	VEGEMKVPDVDIK	Methyl(E)@2	491.594	3	cleaved E-V@N-term; missed K-V@6	1	1
AHNAK	AHNAK nucleoprotein (desmoyokin); isoform unknown	VEGEMKVPDVDIK	Methyl(E)@2; Oxidation(M)@5	496.925	3	cleaved E-V@N-term; missed K-V@6		1
AHNAK	AHNAK nucleoprotein (desmoyokin); isoform unknown	VEGTLKGPEVDLK		462.261	3	missed K-G@6	1	1
AHNAK	AHNAK nucleoprotein (desmoyokin); isoform unknown	VESEIKVPDVELK		742.914	2	missed K-V@6	1	1
AHNAK	AHNAK nucleoprotein (desmoyokin); isoform unknown	VESEIKVPDVELK		495.612	3	missed K-V@6	1	1
AHNAK	AHNAK nucleoprotein (desmoyokin); isoform unknown	VGGSGVNVNAK	Hydroxymethyl(N)@9	516.278	2			1
AHNAK	AHNAK nucleoprotein (desmoyokin); isoform unknown	VGIQLPEVELSVSTK		799.954	2		1	1
AHNAK	AHNAK nucleoprotein (desmoyokin); isoform unknown	VGIQLPEVELSVSTK		533.638	3		1	1
AHNAK	AHNAK nucleoprotein (desmoyokin); isoform unknown	VGIQLPEVELSVSTKK		576.336	3	missed K-K@15	1	1
AHNAK	AHNAK nucleoprotein (desmoyokin); isoform unknown	VGIQLPEVELSVSTKKE		928.522	2	missed K-K@15; missed K-E@16		1
AHNAK	AHNAK nucleoprotein (desmoyokin); isoform unknown	VGIQLPEVELSVSTKKE		619.351	3	missed K-K@15; missed K-E@16	1	1
AHNAK	AHNAK nucleoprotein (desmoyokin); isoform unknown	VHAPGLNLSGVGGK	Deamidated(N)@7	653.859	2		1	1
AHNAK	AHNAK nucleoprotein (desmoyokin); isoform unknown	VHAPGLNLSGVGGK	Deamidated(N)@7	436.242	3		1	1	1	1
AHNAK	AHNAK nucleoprotein (desmoyokin); isoform unknown	VHAPGLNLSGVGGK	Deamidated(N)@7; Carbamidomethyl(K)@14	455.249	3			1
AHNAK	AHNAK nucleoprotein (desmoyokin); isoform unknown	VKGDFDVSVPK	Methyl(D)@4; Oxidation(F)@5	610.83	2	missed K-G@2	1	1
AHNAK	AHNAK nucleoprotein (desmoyokin); isoform unknown	VKGDFDVSVPK	Methyl(D)@4; Oxidation(F)@5	407.556	3	missed K-G@2	1
AHNAK	AHNAK nucleoprotein (desmoyokin); isoform unknown	VKGDVDVSVPK		571.824	2	missed K-G@2	1	1
AHNAK	AHNAK nucleoprotein (desmoyokin); isoform unknown	VKGDVDVSVPK	Carbamidomethyl(D)@4	600.335	2	missed K-G@2	1
AHNAK	AHNAK nucleoprotein (desmoyokin); isoform unknown	VKGDVDVSVPK	Carbamidomethyl(K)@11	600.335	2	missed K-G@2	1
AHNAK	AHNAK nucleoprotein (desmoyokin); isoform unknown	VKGDVDVSVPK	Carbamidomethyl@N-term	600.335	2	missed K-G@2	1
AHNAK	AHNAK nucleoprotein (desmoyokin); isoform unknown	VKGDVDVSVPK	Methyl(K)@2	578.832	2	missed K-G@2	1	1
AHNAK	AHNAK nucleoprotein (desmoyokin); isoform unknown	VKGEYDVTVPK		617.838	2	missed K-G@2	1	1
AHNAK	AHNAK nucleoprotein (desmoyokin); isoform unknown	VKGEYDVTVPK		412.227	3	missed K-G@2	1	1	1	1
AHNAK	AHNAK nucleoprotein (desmoyokin); isoform unknown	VKGEYDVTVPK	Carbamidomethyl@N-term	431.235	3	missed K-G@2	1
AHNAK	AHNAK nucleoprotein (desmoyokin); isoform unknown	VKTPEMIIQKPK	Phospho(T)@3	746.404	2	missed K-T@2	1	1
AHNAK	AHNAK nucleoprotein (desmoyokin); isoform unknown	VKTPEMIIQKPK	Phospho(T)@3	497.938	3	missed K-T@2	1	1
AHNAK	AHNAK nucleoprotein (desmoyokin); isoform unknown	VNVEAPDVNLEGLGGK	Hydroxymethyl(N)@2	820.928	2		1	1
AHNAK	AHNAK nucleoprotein (desmoyokin); isoform unknown	VSAPEVSVGHK		555.301	2		1
AHNAK	AHNAK nucleoprotein (desmoyokin); isoform unknown	VSAPGVQGDVK		528.788	2		1	1	1	1
AHNAK	AHNAK nucleoprotein (desmoyokin); isoform unknown	VSAPGVQGDVK	Deamidated(Q)@7	529.28	2			1
AHNAK	AHNAK nucleoprotein (desmoyokin); isoform unknown	VSGPDLDLNLK		585.822	2		1	1	1	1
AHNAK	AHNAK nucleoprotein (desmoyokin); isoform unknown	VSGPDLDLNLK	Deamidated(N)@9	586.314	2		1	1
AHNAK	AHNAK nucleoprotein (desmoyokin); isoform unknown	VSVGAPDLSLEASEGSIK		879.96	2		1	1	1	1
AHNAK	AHNAK nucleoprotein (desmoyokin); isoform unknown	VSVGAPDLSLEASEGSIK		586.976	3		1
AHNAK	AHNAK nucleoprotein (desmoyokin); isoform unknown	VSVGAPDLSLEASEGSIKLPK		1049.08	2	missed K-L@18	1	1
AHNAK	AHNAK nucleoprotein (desmoyokin); isoform unknown	VSVGAPDLSLEASEGSIKLPK		699.719	3	missed K-L@18	1	1
AHNAK	AHNAK nucleoprotein (desmoyokin); isoform unknown	VSVGAPDLSLEASEGSIKLPK	Carbamidomethyl(K)@18	718.727	3	missed K-L@18		1
AHNAK	AHNAK nucleoprotein (desmoyokin); isoform unknown	VSVGAPDLSLEASEGSIKLPK	Carbamidomethyl(K)@21	718.727	3	missed K-L@18		1
AHNAK	AHNAK nucleoprotein (desmoyokin); isoform unknown	VTAPDVDLHLK		604.338	2		1
AHNAK	AHNAK nucleoprotein (desmoyokin); isoform unknown	VTAPDVDLHLK		403.228	3		1	1	1	1
AHNAK	AHNAK nucleoprotein (desmoyokin); isoform unknown	VTAPDVDLHLK	Carbamidomethyl@N-term	422.235	3		1	1
AHNAK	neuroblast differentiation-associated protein AHNAK	APDVGVQGPDWHLK		506.928	3	cleaved N-A@N-term		1
AHNAK	neuroblast differentiation-associated protein AHNAK	EEETTRELLLPNWQGSGSHGLTIAQR		731.373	4	missed R-E@6		1
AHNAK	neuroblast differentiation-associated protein AHNAK	FSMPGFKGEGPEVDVN		855.396	2	cleaved N-L@C-term; missed K-G@7		1
AHNAK	neuroblast differentiation-associated protein AHNAK	GPEVDVNLPK		534.29	2	cleaved E-G@N-term	1
AHNAK	neuroblast differentiation-associated protein AHNAK	HMTLPKGDISISGPKVNVEAPDVNLEGLGGK		793.922	4	cleaved V-H@N-term; missed K-G@6; missed K-V@15	1
AHNAK	neuroblast differentiation-associated protein AHNAK	HVDVSGPDIDIEGPEGK		882.426	2	cleaved P-H@N-term	1	1
AHNAK	neuroblast differentiation-associated protein AHNAK	HVDVSGPDIDIEGPEGK		588.62	3	cleaved P-H@N-term		1
AHNAK	neuroblast differentiation-associated protein AHNAK	IGVDASAPQIGGSITGPSVEVQAPDIDVQGPGSK	Methyl(E)@20	1087.56	3	cleaved H-I@N-term	1	1
AHNAK	neuroblast differentiation-associated protein AHNAK	ISMPDVDLHLKG		442.236	3	cleaved G-P@C-term; missed K-G@11	1	1
AHNAK	neuroblast differentiation-associated protein AHNAK	KFSMPGFKGEGPEVDVNLPK	GlyGly(K)@1	764.056	3	cleaved P-K@N-term; missed K-F@1; missed K-G@8	1
AHNAK	neuroblast differentiation-associated protein AHNAK	KMPKMKMPKFSMPGFKGEGPEVDVNLPK	Lys-add@N-term	819.685	4	cleaved L-K@N-term; missed K-M@1; missed K-M@4; missed K-M@6; missed K-F@9; missed K-G@16	1
AHNAK	neuroblast differentiation-associated protein AHNAK	LKGPQITGPSLEGDLGLKG		627.354	3	cleaved G-A@C-term; missed K-G@2; missed K-G@18		1
AHNAK	neuroblast differentiation-associated protein AHNAK	MPGFKGEGPEVDVNLPK		605.31	3	cleaved S-M@N-term; missed K-G@5	1	1
AHNAK	neuroblast differentiation-associated protein AHNAK	PDVDLHLK		468.761	2	cleaved M-P@N-term		1
AHNAK	neuroblast differentiation-associated protein AHNAK	PKFSMPGFKGEGPEVDVNLPK	Carbamyl@N-term; Dioxidation(M)@5	783.391	3	cleaved M-P@N-term; missed K-F@2; missed K-G@9	1
AHNAK	neuroblast differentiation-associated protein AHNAK	PKFSMPGFKGEGPEVDVNLPK	Oxidation(P)@1; Carbamyl(K)@2	778.06	3	cleaved M-P@N-term; missed K-F@2; missed K-G@9	1
AHNAK	neuroblast differentiation-associated protein AHNAK	PNISMPDVDLNLK	Delta:H(4)C(2)@N-term; Oxidation(N)@2	750.392	2	cleaved A-P@N-term	1	1
AHNAK	neuroblast differentiation-associated protein AHNAK	PNISMPDVDLNLK	Oxidation(P)@1; Dimethyl(N)@2	750.392	2	cleaved A-P@N-term	1	1
AHNAK	neuroblast differentiation-associated protein AHNAK	PNISMPDVDLNLK	Oxidation(P)@1; Dimethyl(N)@2	500.597	3	cleaved A-P@N-term	1	1
AHNAK	neuroblast differentiation-associated protein AHNAK	RVDIETPNLEGTLTGPR		623.334	3	cleaved S-R@N-term; missed R-V@1	1	1
AHNAK	neuroblast differentiation-associated protein AHNAK	SSEVVLSGDDEEYQR		856.884	2	cleaved C-S@N-term	1	1	1	1
AHNAK	neuroblast differentiation-associated protein AHNAK	SSEVVLSGDDEEYQR		571.592	3	cleaved C-S@N-term	1	1	1
AHNAK	neuroblast differentiation-associated protein AHNAK	SSEVVLSGDDEEYQR	Phospho(S)@7	896.867	2	cleaved C-S@N-term	1	1
AHNAK	neuroblast differentiation-associated protein AHNAK	TPEMIIQK		480.265	2	cleaved K-P@C-term		1		1
AHNAK	neuroblast differentiation-associated protein AHNAK	TVDVTGREGAK		566.801	2	cleaved Y-T@N-term; missed R-E@7	1	1
AHNAK	neuroblast differentiation-associated protein AHNAK	VDISAPKVDTNAPDLSLEGPEGK		784.736	3	cleaved N-V@N-term; missed K-V@7	1
AHNAK	neuroblast differentiation-associated protein AHNAK	VPDVELK		400.232	2					1
AHNAK	neuroblast differentiation-associated protein AHNAK	VPDVNIEGPEGK		627.322	2	cleaved E-V@N-term	1	1
AHNAK	neuroblast differentiation-associated protein AHNAK; isoform 7 precursor or hBACHb or X6 or b precursor or X18 or X24 or 7 or X44 or X27 or d or PAP precursor or X30 or hBACHa or MRP7 or hBACHd or g or 6 preproprotein or 3 preproprotein or X41 or e or X36 or alpha 2 precursor or X3 or b or X49 or X29 or 1 precursor or X11 or X1 or 4 precursor or X2 or TM-PAP precursor or X38 or X23 or C or X25 or…	ADIDISGPNVDVDVPDVNIEGPDAK	Carbamidomethyl@N-term; Dehydrated(D)@13	868.421	3			1
AHNAK	neuroblast differentiation-associated protein AHNAK; isoform 7 precursor or hBACHb or X6 or b precursor or X18 or X24 or 7 or X44 or X27 or d or PAP precursor or X30 or hBACHa or MRP7 or hBACHd or g or 6 preproprotein or 3 preproprotein or X41 or e or X36 or alpha 2 precursor or X3 or b or X49 or X29 or 1 precursor or X11 or X1 or 4 precursor or X2 or TM-PAP precursor or X38 or X23 or C or X25 or…	ADIDVSGPKVDVDIPDVNIEGPDAK		860.101	3	missed K-V@9	1	1
AHNAK	neuroblast differentiation-associated protein AHNAK; isoform 7 precursor or hBACHb or X6 or b precursor or X18 or X24 or 7 or X44 or X27 or d or PAP precursor or X30 or hBACHa or MRP7 or hBACHd or g or 6 preproprotein or 3 preproprotein or X41 or e or X36 or alpha 2 precursor or X3 or b or X49 or X29 or 1 precursor or X11 or X1 or 4 precursor or X2 or TM-PAP precursor or X38 or X23 or C or X25 or…	ADIDVSGPKVDVECPDVNIEGPEGK	Carbamidomethyl(C)@14	880.422	3	missed K-V@9	1	1
AHNAK	neuroblast differentiation-associated protein AHNAK; isoform 7 precursor or hBACHb or X6 or b precursor or X18 or X24 or 7 or X44 or X27 or d or PAP precursor or X30 or hBACHa or MRP7 or hBACHd or g or 6 preproprotein or 3 preproprotein or X41 or e or X36 or alpha 2 precursor or X3 or b or X49 or X29 or 1 precursor or X11 or X1 or 4 precursor or X2 or TM-PAP precursor or X38 or X23 or C or X25 or…	ADIDVSGPKVDVECPDVNIEGPEGK	Carbamidomethyl(K)@9; Carbamidomethyl(C)@14	899.429	3	missed K-V@9	1
AHNAK	neuroblast differentiation-associated protein AHNAK; isoform 7 precursor or hBACHb or X6 or b precursor or X18 or X24 or 7 or X44 or X27 or d or PAP precursor or X30 or hBACHa or MRP7 or hBACHd or g or 6 preproprotein or 3 preproprotein or X41 or e or X36 or alpha 2 precursor or X3 or b or X49 or X29 or 1 precursor or X11 or X1 or 4 precursor or X2 or TM-PAP precursor or X38 or X23 or C or X25 or…	ADLDVSGPKVDIDVPDVNIEGPEGK		860.101	3	missed K-V@9	1	1
AHNAK	neuroblast differentiation-associated protein AHNAK; isoform 7 precursor or hBACHb or X6 or b precursor or X18 or X24 or 7 or X44 or X27 or d or PAP precursor or X30 or hBACHa or MRP7 or hBACHd or g or 6 preproprotein or 3 preproprotein or X41 or e or X36 or alpha 2 precursor or X3 or b or X49 or X29 or 1 precursor or X11 or X1 or 4 precursor or X2 or TM-PAP precursor or X38 or X23 or C or X25 or…	ADLDVSGPKVDIDVPDVNIEGPEGK		645.328	4	missed K-V@9	1
AHNAK	neuroblast differentiation-associated protein AHNAK; isoform 7 precursor or hBACHb or X6 or b precursor or X18 or X24 or 7 or X44 or X27 or d or PAP precursor or X30 or hBACHa or MRP7 or hBACHd or g or 6 preproprotein or 3 preproprotein or X41 or e or X36 or alpha 2 precursor or X3 or b or X49 or X29 or 1 precursor or X11 or X1 or 4 precursor or X2 or TM-PAP precursor or X38 or X23 or C or X25 or…	ADLDVSGPKVDVDVPDVNIEGPDAK	Methyl(D)@13	860.101	3	missed K-V@9	1	1
AHNAK	neuroblast differentiation-associated protein AHNAK; isoform 7 precursor or hBACHb or X6 or b precursor or X18 or X24 or 7 or X44 or X27 or d or PAP precursor or X30 or hBACHa or MRP7 or hBACHd or g or 6 preproprotein or 3 preproprotein or X41 or e or X36 or alpha 2 precursor or X3 or b or X49 or X29 or 1 precursor or X11 or X1 or 4 precursor or X2 or TM-PAP precursor or X38 or X23 or C or X25 or…	ADVVVSGPKVDIEAPDVSLEGPEGK	Methyl(D)@11	841.106	3	missed K-V@9	1	1
AHNAK	neuroblast differentiation-associated protein AHNAK; isoform 7 precursor or hBACHb or X6 or b precursor or X18 or X24 or 7 or X44 or X27 or d or PAP precursor or X30 or hBACHa or MRP7 or hBACHd or g or 6 preproprotein or 3 preproprotein or X41 or e or X36 or alpha 2 precursor or X3 or b or X49 or X29 or 1 precursor or X11 or X1 or 4 precursor or X2 or TM-PAP precursor or X38 or X23 or C or X25 or…	ADVVVSGPKVDIEAPDVSLEGPEGK	Methyl(D)@2	841.106	3	missed K-V@9	1	1
AHNAK	neuroblast differentiation-associated protein AHNAK; isoform 7 precursor or hBACHb or X6 or b precursor or X18 or X24 or 7 or X44 or X27 or d or PAP precursor or X30 or hBACHa or MRP7 or hBACHd or g or 6 preproprotein or 3 preproprotein or X41 or e or X36 or alpha 2 precursor or X3 or b or X49 or X29 or 1 precursor or X11 or X1 or 4 precursor or X2 or TM-PAP precursor or X38 or X23 or C or X25 or…	ADVVVSGPKVDIEAPDVSLEGPEGK	Pro->pyro-Glu(P)@8	841.094	3	missed K-V@9	1	1		1
AHNAK	neuroblast differentiation-associated protein AHNAK; isoform 7 precursor or hBACHb or X6 or b precursor or X18 or X24 or 7 or X44 or X27 or d or PAP precursor or X30 or hBACHa or MRP7 or hBACHd or g or 6 preproprotein or 3 preproprotein or X41 or e or X36 or alpha 2 precursor or X3 or b or X49 or X29 or 1 precursor or X11 or X1 or 4 precursor or X2 or TM-PAP precursor or X38 or X23 or C or X25 or…	AEGPDVAVDLPK	Methyl(D)@9	612.827	2		1	1	1	1
AHNAK	neuroblast differentiation-associated protein AHNAK; isoform 7 precursor or hBACHb or X6 or b precursor or X18 or X24 or 7 or X44 or X27 or d or PAP precursor or X30 or hBACHa or MRP7 or hBACHd or g or 6 preproprotein or 3 preproprotein or X41 or e or X36 or alpha 2 precursor or X3 or b or X49 or X29 or 1 precursor or X11 or X1 or 4 precursor or X2 or TM-PAP precursor or X38 or X23 or C or X25 or…	APEVNLNAPDVDVHGPDWNLK	Carbamidomethyl@N-term; Methyl(D)@10	791.061	3		1	1
AHNAK	neuroblast differentiation-associated protein AHNAK; isoform 7 precursor or hBACHb or X6 or b precursor or X18 or X24 or 7 or X44 or X27 or d or PAP precursor or X30 or hBACHa or MRP7 or hBACHd or g or 6 preproprotein or 3 preproprotein or X41 or e or X36 or alpha 2 precursor or X3 or b or X49 or X29 or 1 precursor or X11 or X1 or 4 precursor or X2 or TM-PAP precursor or X38 or X23 or C or X25 or…	APEVNLNAPDVDVHGPDWNLK	Deamidated(N)@7; Methyl(D)@10	772.382	3		1	1
AHNAK	neuroblast differentiation-associated protein AHNAK; isoform 7 precursor or hBACHb or X6 or b precursor or X18 or X24 or 7 or X44 or X27 or d or PAP precursor or X30 or hBACHa or MRP7 or hBACHd or g or 6 preproprotein or 3 preproprotein or X41 or e or X36 or alpha 2 precursor or X3 or b or X49 or X29 or 1 precursor or X11 or X1 or 4 precursor or X2 or TM-PAP precursor or X38 or X23 or C or X25 or…	APEVNLNAPDVDVHGPDWNLK	Methyl(D)@10	1157.58	2		1	1
AHNAK	neuroblast differentiation-associated protein AHNAK; isoform 7 precursor or hBACHb or X6 or b precursor or X18 or X24 or 7 or X44 or X27 or d or PAP precursor or X30 or hBACHa or MRP7 or hBACHd or g or 6 preproprotein or 3 preproprotein or X41 or e or X36 or alpha 2 precursor or X3 or b or X49 or X29 or 1 precursor or X11 or X1 or 4 precursor or X2 or TM-PAP precursor or X38 or X23 or C or X25 or…	APEVNLNAPDVDVHGPDWNLK	Methyl(D)@10	772.054	3		1	1
AHNAK	neuroblast differentiation-associated protein AHNAK; isoform 7 precursor or hBACHb or X6 or b precursor or X18 or X24 or 7 or X44 or X27 or d or PAP precursor or X30 or hBACHa or MRP7 or hBACHd or g or 6 preproprotein or 3 preproprotein or X41 or e or X36 or alpha 2 precursor or X3 or b or X49 or X29 or 1 precursor or X11 or X1 or 4 precursor or X2 or TM-PAP precursor or X38 or X23 or C or X25 or…	APEVNLNAPDVDVHGPDWNLK	Methyl(D)@10	579.292	4		1
AHNAK	neuroblast differentiation-associated protein AHNAK; isoform 7 precursor or hBACHb or X6 or b precursor or X18 or X24 or 7 or X44 or X27 or d or PAP precursor or X30 or hBACHa or MRP7 or hBACHd or g or 6 preproprotein or 3 preproprotein or X41 or e or X36 or alpha 2 precursor or X3 or b or X49 or X29 or 1 precursor or X11 or X1 or 4 precursor or X2 or TM-PAP precursor or X38 or X23 or C or X25 or…	APEVNLNAPDVDVHGPDWNLK	Methyl(D)@10; Deamidated(N)@19	772.382	3		1	1
AHNAK	neuroblast differentiation-associated protein AHNAK; isoform 7 precursor or hBACHb or X6 or b precursor or X18 or X24 or 7 or X44 or X27 or d or PAP precursor or X30 or hBACHa or MRP7 or hBACHd or g or 6 preproprotein or 3 preproprotein or X41 or e or X36 or alpha 2 precursor or X3 or b or X49 or X29 or 1 precursor or X11 or X1 or 4 precursor or X2 or TM-PAP precursor or X38 or X23 or C or X25 or…	APKISMPDFDLNLK	Biotin(K)@3	907.963	2	missed K-I@3		1
AHNAK	neuroblast differentiation-associated protein AHNAK; isoform 7 precursor or hBACHb or X6 or b precursor or X18 or X24 or 7 or X44 or X27 or d or PAP precursor or X30 or hBACHa or MRP7 or hBACHd or g or 6 preproprotein or 3 preproprotein or X41 or e or X36 or alpha 2 precursor or X3 or b or X49 or X29 or 1 precursor or X11 or X1 or 4 precursor or X2 or TM-PAP precursor or X38 or X23 or C or X25 or…	APKISMPDFDLNLK	Carbamidomethyl@N-term	549.292	3	missed K-I@3		1
AHNAK	neuroblast differentiation-associated protein AHNAK; isoform 7 precursor or hBACHb or X6 or b precursor or X18 or X24 or 7 or X44 or X27 or d or PAP precursor or X30 or hBACHa or MRP7 or hBACHd or g or 6 preproprotein or 3 preproprotein or X41 or e or X36 or alpha 2 precursor or X3 or b or X49 or X29 or 1 precursor or X11 or X1 or 4 precursor or X2 or TM-PAP precursor or X38 or X23 or C or X25 or…	APKISMPDLDLNLK	Biotin(K)@3	890.97	2	missed K-I@3		1
AHNAK	neuroblast differentiation-associated protein AHNAK; isoform 7 precursor or hBACHb or X6 or b precursor or X18 or X24 or 7 or X44 or X27 or d or PAP precursor or X30 or hBACHa or MRP7 or hBACHd or g or 6 preproprotein or 3 preproprotein or X41 or e or X36 or alpha 2 precursor or X3 or b or X49 or X29 or 1 precursor or X11 or X1 or 4 precursor or X2 or TM-PAP precursor or X38 or X23 or C or X25 or…	FKMPFLSISSPK		691.381	2	missed K-M@2	1	1
AHNAK	neuroblast differentiation-associated protein AHNAK; isoform 7 precursor or hBACHb or X6 or b precursor or X18 or X24 or 7 or X44 or X27 or d or PAP precursor or X30 or hBACHa or MRP7 or hBACHd or g or 6 preproprotein or 3 preproprotein or X41 or e or X36 or alpha 2 precursor or X3 or b or X49 or X29 or 1 precursor or X11 or X1 or 4 precursor or X2 or TM-PAP precursor or X38 or X23 or C or X25 or…	FKMPFLSISSPK		461.256	3	missed K-M@2	1	1
AHNAK	neuroblast differentiation-associated protein AHNAK; isoform 7 precursor or hBACHb or X6 or b precursor or X18 or X24 or 7 or X44 or X27 or d or PAP precursor or X30 or hBACHa or MRP7 or hBACHd or g or 6 preproprotein or 3 preproprotein or X41 or e or X36 or alpha 2 precursor or X3 or b or X49 or X29 or 1 precursor or X11 or X1 or 4 precursor or X2 or TM-PAP precursor or X38 or X23 or C or X25 or…	FKMPFLSISSPK	Oxidation(M)@3	466.588	3	missed K-M@2	1
AHNAK	neuroblast differentiation-associated protein AHNAK; isoform 7 precursor or hBACHb or X6 or b precursor or X18 or X24 or 7 or X44 or X27 or d or PAP precursor or X30 or hBACHa or MRP7 or hBACHd or g or 6 preproprotein or 3 preproprotein or X41 or e or X36 or alpha 2 precursor or X3 or b or X49 or X29 or 1 precursor or X11 or X1 or 4 precursor or X2 or TM-PAP precursor or X38 or X23 or C or X25 or…	GDINIEGPSMNIEGPDLNVEGPEGGLK	Carbamidomethyl(E)@13; Methyl(D)@16	941.455	3		1
AHNAK	neuroblast differentiation-associated protein AHNAK; isoform 7 precursor or hBACHb or X6 or b precursor or X18 or X24 or 7 or X44 or X27 or d or PAP precursor or X30 or hBACHa or MRP7 or hBACHd or g or 6 preproprotein or 3 preproprotein or X41 or e or X36 or alpha 2 precursor or X3 or b or X49 or X29 or 1 precursor or X11 or X1 or 4 precursor or X2 or TM-PAP precursor or X38 or X23 or C or X25 or…	GDINIEGPSMNIEGPDLNVEGPEGGLK	Methyl(D)@16	922.448	3		1	1		1
AHNAK	neuroblast differentiation-associated protein AHNAK; isoform 7 precursor or hBACHb or X6 or b precursor or X18 or X24 or 7 or X44 or X27 or d or PAP precursor or X30 or hBACHa or MRP7 or hBACHd or g or 6 preproprotein or 3 preproprotein or X41 or e or X36 or alpha 2 precursor or X3 or b or X49 or X29 or 1 precursor or X11 or X1 or 4 precursor or X2 or TM-PAP precursor or X38 or X23 or C or X25 or…	GDINIEGPSMNIEGPDLNVEGPEGGLK	Oxidation(M)@10; Methyl(D)@16	927.78	3		1	1
AHNAK	neuroblast differentiation-associated protein AHNAK; isoform 7 precursor or hBACHb or X6 or b precursor or X18 or X24 or 7 or X44 or X27 or d or PAP precursor or X30 or hBACHa or MRP7 or hBACHd or g or 6 preproprotein or 3 preproprotein or X41 or e or X36 or alpha 2 precursor or X3 or b or X49 or X29 or 1 precursor or X11 or X1 or 4 precursor or X2 or TM-PAP precursor or X38 or X23 or C or X25 or…	GDVDISLPK		472.258	2		1	1		1
AHNAK	neuroblast differentiation-associated protein AHNAK; isoform 7 precursor or hBACHb or X6 or b precursor or X18 or X24 or 7 or X44 or X27 or d or PAP precursor or X30 or hBACHa or MRP7 or hBACHd or g or 6 preproprotein or 3 preproprotein or X41 or e or X36 or alpha 2 precursor or X3 or b or X49 or X29 or 1 precursor or X11 or X1 or 4 precursor or X2 or TM-PAP precursor or X38 or X23 or C or X25 or…	GDVDVSGPK		437.219	2		1	1		1
AHNAK	neuroblast differentiation-associated protein AHNAK; isoform 7 precursor or hBACHb or X6 or b precursor or X18 or X24 or 7 or X44 or X27 or d or PAP precursor or X30 or hBACHa or MRP7 or hBACHd or g or 6 preproprotein or 3 preproprotein or X41 or e or X36 or alpha 2 precursor or X3 or b or X49 or X29 or 1 precursor or X11 or X1 or 4 precursor or X2 or TM-PAP precursor or X38 or X23 or C or X25 or…	GDVDVSGPKLEGDIK		764.896	2	missed K-L@9	1	1
AHNAK	neuroblast differentiation-associated protein AHNAK; isoform 7 precursor or hBACHb or X6 or b precursor or X18 or X24 or 7 or X44 or X27 or d or PAP precursor or X30 or hBACHa or MRP7 or hBACHd or g or 6 preproprotein or 3 preproprotein or X41 or e or X36 or alpha 2 precursor or X3 or b or X49 or X29 or 1 precursor or X11 or X1 or 4 precursor or X2 or TM-PAP precursor or X38 or X23 or C or X25 or…	GDVDVSGPKLEGDIK		510.267	3	missed K-L@9	1	1
AHNAK	neuroblast differentiation-associated protein AHNAK; isoform 7 precursor or hBACHb or X6 or b precursor or X18 or X24 or 7 or X44 or X27 or d or PAP precursor or X30 or hBACHa or MRP7 or hBACHd or g or 6 preproprotein or 3 preproprotein or X41 or e or X36 or alpha 2 precursor or X3 or b or X49 or X29 or 1 precursor or X11 or X1 or 4 precursor or X2 or TM-PAP precursor or X38 or X23 or C or X25 or…	GKKPDIDITGPK		634.864	2	missed K-K@2	1	1
AHNAK	neuroblast differentiation-associated protein AHNAK; isoform 7 precursor or hBACHb or X6 or b precursor or X18 or X24 or 7 or X44 or X27 or d or PAP precursor or X30 or hBACHa or MRP7 or hBACHd or g or 6 preproprotein or 3 preproprotein or X41 or e or X36 or alpha 2 precursor or X3 or b or X49 or X29 or 1 precursor or X11 or X1 or 4 precursor or X2 or TM-PAP precursor or X38 or X23 or C or X25 or…	GKKPDIDITGPK		423.578	3	missed K-K@2	1	1	1
AHNAK	neuroblast differentiation-associated protein AHNAK; isoform 7 precursor or hBACHb or X6 or b precursor or X18 or X24 or 7 or X44 or X27 or d or PAP precursor or X30 or hBACHa or MRP7 or hBACHd or g or 6 preproprotein or 3 preproprotein or X41 or e or X36 or alpha 2 precursor or X3 or b or X49 or X29 or 1 precursor or X11 or X1 or 4 precursor or X2 or TM-PAP precursor or X38 or X23 or C or X25 or…	GKKPDIDITGPK	Carbamidomethyl(K)@3	442.586	3	missed K-K@2		1
AHNAK	neuroblast differentiation-associated protein AHNAK; isoform 7 precursor or hBACHb or X6 or b precursor or X18 or X24 or 7 or X44 or X27 or d or PAP precursor or X30 or hBACHa or MRP7 or hBACHd or g or 6 preproprotein or 3 preproprotein or X41 or e or X36 or alpha 2 precursor or X3 or b or X49 or X29 or 1 precursor or X11 or X1 or 4 precursor or X2 or TM-PAP precursor or X38 or X23 or C or X25 or…	GKKPDIDITGPK	Carbamidomethyl@N-term	442.586	3	missed K-K@2	1
AHNAK	neuroblast differentiation-associated protein AHNAK; isoform 7 precursor or hBACHb or X6 or b precursor or X18 or X24 or 7 or X44 or X27 or d or PAP precursor or X30 or hBACHa or MRP7 or hBACHd or g or 6 preproprotein or 3 preproprotein or X41 or e or X36 or alpha 2 precursor or X3 or b or X49 or X29 or 1 precursor or X11 or X1 or 4 precursor or X2 or TM-PAP precursor or X38 or X23 or C or X25 or…	GPEVDIKGPKVDINAPDVDVHGPDWHLK		508.766	6	missed K-G@7; missed K-V@10		1
AHNAK	neuroblast differentiation-associated protein AHNAK; isoform 7 precursor or hBACHb or X6 or b precursor or X18 or X24 or 7 or X44 or X27 or d or PAP precursor or X30 or hBACHa or MRP7 or hBACHd or g or 6 preproprotein or 3 preproprotein or X41 or e or X36 or alpha 2 precursor or X3 or b or X49 or X29 or 1 precursor or X11 or X1 or 4 precursor or X2 or TM-PAP precursor or X38 or X23 or C or X25 or…	GPEVDLKGPK		520.293	2	missed K-G@7	1
AHNAK	neuroblast differentiation-associated protein AHNAK; isoform 7 precursor or hBACHb or X6 or b precursor or X18 or X24 or 7 or X44 or X27 or d or PAP precursor or X30 or hBACHa or MRP7 or hBACHd or g or 6 preproprotein or 3 preproprotein or X41 or e or X36 or alpha 2 precursor or X3 or b or X49 or X29 or 1 precursor or X11 or X1 or 4 precursor or X2 or TM-PAP precursor or X38 or X23 or C or X25 or…	GPEVDVSGPK		492.753	2		1	1
AHNAK	neuroblast differentiation-associated protein AHNAK; isoform 7 precursor or hBACHb or X6 or b precursor or X18 or X24 or 7 or X44 or X27 or d or PAP precursor or X30 or hBACHa or MRP7 or hBACHd or g or 6 preproprotein or 3 preproprotein or X41 or e or X36 or alpha 2 precursor or X3 or b or X49 or X29 or 1 precursor or X11 or X1 or 4 precursor or X2 or TM-PAP precursor or X38 or X23 or C or X25 or…	GPEVDVSGPK	Carbamidomethyl(K)@10	521.264	2		1
AHNAK	neuroblast differentiation-associated protein AHNAK; isoform 7 precursor or hBACHb or X6 or b precursor or X18 or X24 or 7 or X44 or X27 or d or PAP precursor or X30 or hBACHa or MRP7 or hBACHd or g or 6 preproprotein or 3 preproprotein or X41 or e or X36 or alpha 2 precursor or X3 or b or X49 or X29 or 1 precursor or X11 or X1 or 4 precursor or X2 or TM-PAP precursor or X38 or X23 or C or X25 or…	GPEVDVSGPK	Carbamidomethyl@N-term	521.264	2			1
AHNAK	neuroblast differentiation-associated protein AHNAK; isoform 7 precursor or hBACHb or X6 or b precursor or X18 or X24 or 7 or X44 or X27 or d or PAP precursor or X30 or hBACHa or MRP7 or hBACHd or g or 6 preproprotein or 3 preproprotein or X41 or e or X36 or alpha 2 precursor or X3 or b or X49 or X29 or 1 precursor or X11 or X1 or 4 precursor or X2 or TM-PAP precursor or X38 or X23 or C or X25 or…	GPKVDIDVPDVNVQGPDWHLK	Oxidation(P)@2	782.069	3	missed K-V@3	1
AHNAK	neuroblast differentiation-associated protein AHNAK; isoform 7 precursor or hBACHb or X6 or b precursor or X18 or X24 or 7 or X44 or X27 or d or PAP precursor or X30 or hBACHa or MRP7 or hBACHd or g or 6 preproprotein or 3 preproprotein or X41 or e or X36 or alpha 2 precursor or X3 or b or X49 or X29 or 1 precursor or X11 or X1 or 4 precursor or X2 or TM-PAP precursor or X38 or X23 or C or X25 or…	GPKVDINAPDVDVHGPDWHLK	Oxidation(P)@2	582.046	4	missed K-V@3		1
AHNAK	neuroblast differentiation-associated protein AHNAK; isoform 7 precursor or hBACHb or X6 or b precursor or X18 or X24 or 7 or X44 or X27 or d or PAP precursor or X30 or hBACHa or MRP7 or hBACHd or g or 6 preproprotein or 3 preproprotein or X41 or e or X36 or alpha 2 precursor or X3 or b or X49 or X29 or 1 precursor or X11 or X1 or 4 precursor or X2 or TM-PAP precursor or X38 or X23 or C or X25 or…	GPKVDINAPDVDVQGPDWHLK	Deamidated(N)@7	767.722	3	missed K-V@3	1	1
AHNAK	neuroblast differentiation-associated protein AHNAK; isoform 7 precursor or hBACHb or X6 or b precursor or X18 or X24 or 7 or X44 or X27 or d or PAP precursor or X30 or hBACHa or MRP7 or hBACHd or g or 6 preproprotein or 3 preproprotein or X41 or e or X36 or alpha 2 precursor or X3 or b or X49 or X29 or 1 precursor or X11 or X1 or 4 precursor or X2 or TM-PAP precursor or X38 or X23 or C or X25 or…	GPKVDINAPDVDVQGPDWHLK	Deamidated(N)@7; Pro->pyro-Glu(P)@9	579.538	4	missed K-V@3	1
AHNAK	neuroblast differentiation-associated protein AHNAK; isoform 7 precursor or hBACHb or X6 or b precursor or X18 or X24 or 7 or X44 or X27 or d or PAP precursor or X30 or hBACHa or MRP7 or hBACHd or g or 6 preproprotein or 3 preproprotein or X41 or e or X36 or alpha 2 precursor or X3 or b or X49 or X29 or 1 precursor or X11 or X1 or 4 precursor or X2 or TM-PAP precursor or X38 or X23 or C or X25 or…	GPKVDINAPDVDVQGPDWHLK	Methyl(I)@6; Deamidated(N)@7	772.394	3	missed K-V@3	1
AHNAK	neuroblast differentiation-associated protein AHNAK; isoform 7 precursor or hBACHb or X6 or b precursor or X18 or X24 or 7 or X44 or X27 or d or PAP precursor or X30 or hBACHa or MRP7 or hBACHd or g or 6 preproprotein or 3 preproprotein or X41 or e or X36 or alpha 2 precursor or X3 or b or X49 or X29 or 1 precursor or X11 or X1 or 4 precursor or X2 or TM-PAP precursor or X38 or X23 or C or X25 or…	GPKVDINAPDVDVQGPDWHLK	Methyl(I)@6; Deamidated(N)@7	579.547	4	missed K-V@3	1
AHNAK	neuroblast differentiation-associated protein AHNAK; isoform 7 precursor or hBACHb or X6 or b precursor or X18 or X24 or 7 or X44 or X27 or d or PAP precursor or X30 or hBACHa or MRP7 or hBACHd or g or 6 preproprotein or 3 preproprotein or X41 or e or X36 or alpha 2 precursor or X3 or b or X49 or X29 or 1 precursor or X11 or X1 or 4 precursor or X2 or TM-PAP precursor or X38 or X23 or C or X25 or…	HELTEISNVDVETQSGK	Carbamyl@N-term	964.963	2		1	1
AHNAK	neuroblast differentiation-associated protein AHNAK; isoform 7 precursor or hBACHb or X6 or b precursor or X18 or X24 or 7 or X44 or X27 or d or PAP precursor or X30 or hBACHa or MRP7 or hBACHd or g or 6 preproprotein or 3 preproprotein or X41 or e or X36 or alpha 2 precursor or X3 or b or X49 or X29 or 1 precursor or X11 or X1 or 4 precursor or X2 or TM-PAP precursor or X38 or X23 or C or X25 or…	HELTEISNVDVETQSGK	Carbamyl@N-term	643.645	3		1	1
AHNAK	neuroblast differentiation-associated protein AHNAK; isoform 7 precursor or hBACHb or X6 or b precursor or X18 or X24 or 7 or X44 or X27 or d or PAP precursor or X30 or hBACHa or MRP7 or hBACHd or g or 6 preproprotein or 3 preproprotein or X41 or e or X36 or alpha 2 precursor or X3 or b or X49 or X29 or 1 precursor or X11 or X1 or 4 precursor or X2 or TM-PAP precursor or X38 or X23 or C or X25 or…	IDVDAPDIDIHGPDAK		845.918	2		1	1
AHNAK	neuroblast differentiation-associated protein AHNAK; isoform 7 precursor or hBACHb or X6 or b precursor or X18 or X24 or 7 or X44 or X27 or d or PAP precursor or X30 or hBACHa or MRP7 or hBACHd or g or 6 preproprotein or 3 preproprotein or X41 or e or X36 or alpha 2 precursor or X3 or b or X49 or X29 or 1 precursor or X11 or X1 or 4 precursor or X2 or TM-PAP precursor or X38 or X23 or C or X25 or…	IDVDAPDIDIHGPDAK		564.281	3		1	1	1	1
AHNAK	neuroblast differentiation-associated protein AHNAK; isoform 7 precursor or hBACHb or X6 or b precursor or X18 or X24 or 7 or X44 or X27 or d or PAP precursor or X30 or hBACHa or MRP7 or hBACHd or g or 6 preproprotein or 3 preproprotein or X41 or e or X36 or alpha 2 precursor or X3 or b or X49 or X29 or 1 precursor or X11 or X1 or 4 precursor or X2 or TM-PAP precursor or X38 or X23 or C or X25 or…	IDVDAPDIDIHGPDAK	Carbamidomethyl(D)@14	583.288	3			1
AHNAK	neuroblast differentiation-associated protein AHNAK; isoform 7 precursor or hBACHb or X6 or b precursor or X18 or X24 or 7 or X44 or X27 or d or PAP precursor or X30 or hBACHa or MRP7 or hBACHd or g or 6 preproprotein or 3 preproprotein or X41 or e or X36 or alpha 2 precursor or X3 or b or X49 or X29 or 1 precursor or X11 or X1 or 4 precursor or X2 or TM-PAP precursor or X38 or X23 or C or X25 or…	IDVDAPDIDIHGPDAK	Carbamidomethyl(K)@16	583.288	3		1	1
AHNAK	neuroblast differentiation-associated protein AHNAK; isoform 7 precursor or hBACHb or X6 or b precursor or X18 or X24 or 7 or X44 or X27 or d or PAP precursor or X30 or hBACHa or MRP7 or hBACHd or g or 6 preproprotein or 3 preproprotein or X41 or e or X36 or alpha 2 precursor or X3 or b or X49 or X29 or 1 precursor or X11 or X1 or 4 precursor or X2 or TM-PAP precursor or X38 or X23 or C or X25 or…	IDVDAPDIDIHGPDAK	Carbamidomethyl@N-term	583.288	3		1	1
AHNAK	neuroblast differentiation-associated protein AHNAK; isoform 7 precursor or hBACHb or X6 or b precursor or X18 or X24 or 7 or X44 or X27 or d or PAP precursor or X30 or hBACHa or MRP7 or hBACHd or g or 6 preproprotein or 3 preproprotein or X41 or e or X36 or alpha 2 precursor or X3 or b or X49 or X29 or 1 precursor or X11 or X1 or 4 precursor or X2 or TM-PAP precursor or X38 or X23 or C or X25 or…	IDVDAPDIDIHGPDAK	Delta:H(2)C(2)@N-term	572.953	3		1	1
AHNAK	neuroblast differentiation-associated protein AHNAK; isoform 7 precursor or hBACHb or X6 or b precursor or X18 or X24 or 7 or X44 or X27 or d or PAP precursor or X30 or hBACHa or MRP7 or hBACHd or g or 6 preproprotein or 3 preproprotein or X41 or e or X36 or alpha 2 precursor or X3 or b or X49 or X29 or 1 precursor or X11 or X1 or 4 precursor or X2 or TM-PAP precursor or X38 or X23 or C or X25 or…	IKGDVDVTGPK	Carbamidomethyl(D)@6	593.327	2	missed K-G@2	1	1
AHNAK	neuroblast differentiation-associated protein AHNAK; isoform 7 precursor or hBACHb or X6 or b precursor or X18 or X24 or 7 or X44 or X27 or d or PAP precursor or X30 or hBACHa or MRP7 or hBACHd or g or 6 preproprotein or 3 preproprotein or X41 or e or X36 or alpha 2 precursor or X3 or b or X49 or X29 or 1 precursor or X11 or X1 or 4 precursor or X2 or TM-PAP precursor or X38 or X23 or C or X25 or…	IPRHELTEISNVDVETQSGK	Carbamyl@N-term	1148.08	2	missed R-H@3	1
AHNAK	neuroblast differentiation-associated protein AHNAK; isoform 7 precursor or hBACHb or X6 or b precursor or X18 or X24 or 7 or X44 or X27 or d or PAP precursor or X30 or hBACHa or MRP7 or hBACHd or g or 6 preproprotein or 3 preproprotein or X41 or e or X36 or alpha 2 precursor or X3 or b or X49 or X29 or 1 precursor or X11 or X1 or 4 precursor or X2 or TM-PAP precursor or X38 or X23 or C or X25 or…	IPRHELTEISNVDVETQSGK	Carbamyl@N-term	765.724	3	missed R-H@3	1
AHNAK	neuroblast differentiation-associated protein AHNAK; isoform 7 precursor or hBACHb or X6 or b precursor or X18 or X24 or 7 or X44 or X27 or d or PAP precursor or X30 or hBACHa or MRP7 or hBACHd or g or 6 preproprotein or 3 preproprotein or X41 or e or X36 or alpha 2 precursor or X3 or b or X49 or X29 or 1 precursor or X11 or X1 or 4 precursor or X2 or TM-PAP precursor or X38 or X23 or C or X25 or…	ISMPDFDLNLK		646.831	2		1	1	1
AHNAK	neuroblast differentiation-associated protein AHNAK; isoform 7 precursor or hBACHb or X6 or b precursor or X18 or X24 or 7 or X44 or X27 or d or PAP precursor or X30 or hBACHa or MRP7 or hBACHd or g or 6 preproprotein or 3 preproprotein or X41 or e or X36 or alpha 2 precursor or X3 or b or X49 or X29 or 1 precursor or X11 or X1 or 4 precursor or X2 or TM-PAP precursor or X38 or X23 or C or X25 or…	ISMPDFDLNLK		431.557	3		1	1
AHNAK	neuroblast differentiation-associated protein AHNAK; isoform 7 precursor or hBACHb or X6 or b precursor or X18 or X24 or 7 or X44 or X27 or d or PAP precursor or X30 or hBACHa or MRP7 or hBACHd or g or 6 preproprotein or 3 preproprotein or X41 or e or X36 or alpha 2 precursor or X3 or b or X49 or X29 or 1 precursor or X11 or X1 or 4 precursor or X2 or TM-PAP precursor or X38 or X23 or C or X25 or…	ISMPDFDLNLK	Deamidated(N)@9	647.323	2		1	1
AHNAK	neuroblast differentiation-associated protein AHNAK; isoform 7 precursor or hBACHb or X6 or b precursor or X18 or X24 or 7 or X44 or X27 or d or PAP precursor or X30 or hBACHa or MRP7 or hBACHd or g or 6 preproprotein or 3 preproprotein or X41 or e or X36 or alpha 2 precursor or X3 or b or X49 or X29 or 1 precursor or X11 or X1 or 4 precursor or X2 or TM-PAP precursor or X38 or X23 or C or X25 or…	ISMPDFDLNLK	Delta:H(2)C(2)@N-term	659.839	2		1
AHNAK	neuroblast differentiation-associated protein AHNAK; isoform 7 precursor or hBACHb or X6 or b precursor or X18 or X24 or 7 or X44 or X27 or d or PAP precursor or X30 or hBACHa or MRP7 or hBACHd or g or 6 preproprotein or 3 preproprotein or X41 or e or X36 or alpha 2 precursor or X3 or b or X49 or X29 or 1 precursor or X11 or X1 or 4 precursor or X2 or TM-PAP precursor or X38 or X23 or C or X25 or…	ISMPDFDLNLK	Dethiomethyl(M)@3	415.556	3		1	1
AHNAK	neuroblast differentiation-associated protein AHNAK; isoform 7 precursor or hBACHb or X6 or b precursor or X18 or X24 or 7 or X44 or X27 or d or PAP precursor or X30 or hBACHa or MRP7 or hBACHd or g or 6 preproprotein or 3 preproprotein or X41 or e or X36 or alpha 2 precursor or X3 or b or X49 or X29 or 1 precursor or X11 or X1 or 4 precursor or X2 or TM-PAP precursor or X38 or X23 or C or X25 or…	ISMPDFDLNLK	Oxidation(M)@3	654.829	2		1	1
AHNAK	neuroblast differentiation-associated protein AHNAK; isoform 7 precursor or hBACHb or X6 or b precursor or X18 or X24 or 7 or X44 or X27 or d or PAP precursor or X30 or hBACHa or MRP7 or hBACHd or g or 6 preproprotein or 3 preproprotein or X41 or e or X36 or alpha 2 precursor or X3 or b or X49 or X29 or 1 precursor or X11 or X1 or 4 precursor or X2 or TM-PAP precursor or X38 or X23 or C or X25 or…	ISMPDFDLNLK	Oxidation(M)@3	436.888	3			1
AHNAK	neuroblast differentiation-associated protein AHNAK; isoform 7 precursor or hBACHb or X6 or b precursor or X18 or X24 or 7 or X44 or X27 or d or PAP precursor or X30 or hBACHa or MRP7 or hBACHd or g or 6 preproprotein or 3 preproprotein or X41 or e or X36 or alpha 2 precursor or X3 or b or X49 or X29 or 1 precursor or X11 or X1 or 4 precursor or X2 or TM-PAP precursor or X38 or X23 or C or X25 or…	ISMPDIDLNLTGPK		757.4	2		1	1	1	1
AHNAK	neuroblast differentiation-associated protein AHNAK; isoform 7 precursor or hBACHb or X6 or b precursor or X18 or X24 or 7 or X44 or X27 or d or PAP precursor or X30 or hBACHa or MRP7 or hBACHd or g or 6 preproprotein or 3 preproprotein or X41 or e or X36 or alpha 2 precursor or X3 or b or X49 or X29 or 1 precursor or X11 or X1 or 4 precursor or X2 or TM-PAP precursor or X38 or X23 or C or X25 or…	ISMPDIDLNLTGPK		505.269	3		1	1
AHNAK	neuroblast differentiation-associated protein AHNAK; isoform 7 precursor or hBACHb or X6 or b precursor or X18 or X24 or 7 or X44 or X27 or d or PAP precursor or X30 or hBACHa or MRP7 or hBACHd or g or 6 preproprotein or 3 preproprotein or X41 or e or X36 or alpha 2 precursor or X3 or b or X49 or X29 or 1 precursor or X11 or X1 or 4 precursor or X2 or TM-PAP precursor or X38 or X23 or C or X25 or…	ISMPDIDLNLTGPK	Carbamidomethyl(K)@14	785.911	2		1
AHNAK	neuroblast differentiation-associated protein AHNAK; isoform 7 precursor or hBACHb or X6 or b precursor or X18 or X24 or 7 or X44 or X27 or d or PAP precursor or X30 or hBACHa or MRP7 or hBACHd or g or 6 preproprotein or 3 preproprotein or X41 or e or X36 or alpha 2 precursor or X3 or b or X49 or X29 or 1 precursor or X11 or X1 or 4 precursor or X2 or TM-PAP precursor or X38 or X23 or C or X25 or…	ISMPDIDLNLTGPK	Deamidated(N)@9	757.892	2		1	1
AHNAK	neuroblast differentiation-associated protein AHNAK; isoform 7 precursor or hBACHb or X6 or b precursor or X18 or X24 or 7 or X44 or X27 or d or PAP precursor or X30 or hBACHa or MRP7 or hBACHd or g or 6 preproprotein or 3 preproprotein or X41 or e or X36 or alpha 2 precursor or X3 or b or X49 or X29 or 1 precursor or X11 or X1 or 4 precursor or X2 or TM-PAP precursor or X38 or X23 or C or X25 or…	ISMPDIDLNLTGPK	Dethiomethyl(M)@3; Cation:Na(D)@5	744.389	2		1
AHNAK	neuroblast differentiation-associated protein AHNAK; isoform 7 precursor or hBACHb or X6 or b precursor or X18 or X24 or 7 or X44 or X27 or d or PAP precursor or X30 or hBACHa or MRP7 or hBACHd or g or 6 preproprotein or 3 preproprotein or X41 or e or X36 or alpha 2 precursor or X3 or b or X49 or X29 or 1 precursor or X11 or X1 or 4 precursor or X2 or TM-PAP precursor or X38 or X23 or C or X25 or…	ISMPDIDLNLTGPK	Oxidation(M)@3	765.398	2		1	1
AHNAK	neuroblast differentiation-associated protein AHNAK; isoform 7 precursor or hBACHb or X6 or b precursor or X18 or X24 or 7 or X44 or X27 or d or PAP precursor or X30 or hBACHa or MRP7 or hBACHd or g or 6 preproprotein or 3 preproprotein or X41 or e or X36 or alpha 2 precursor or X3 or b or X49 or X29 or 1 precursor or X11 or X1 or 4 precursor or X2 or TM-PAP precursor or X38 or X23 or C or X25 or…	ISMPDIDLNLTGPK	Oxidation(M)@3	510.601	3		1	1
AHNAK	neuroblast differentiation-associated protein AHNAK; isoform 7 precursor or hBACHb or X6 or b precursor or X18 or X24 or 7 or X44 or X27 or d or PAP precursor or X30 or hBACHa or MRP7 or hBACHd or g or 6 preproprotein or 3 preproprotein or X41 or e or X36 or alpha 2 precursor or X3 or b or X49 or X29 or 1 precursor or X11 or X1 or 4 precursor or X2 or TM-PAP precursor or X38 or X23 or C or X25 or…	ISMPDLDLNLK		629.839	2		1	1
AHNAK	neuroblast differentiation-associated protein AHNAK; isoform 7 precursor or hBACHb or X6 or b precursor or X18 or X24 or 7 or X44 or X27 or d or PAP precursor or X30 or hBACHa or MRP7 or hBACHd or g or 6 preproprotein or 3 preproprotein or X41 or e or X36 or alpha 2 precursor or X3 or b or X49 or X29 or 1 precursor or X11 or X1 or 4 precursor or X2 or TM-PAP precursor or X38 or X23 or C or X25 or…	ISMPDLDLNLK		420.229	3		1	1
AHNAK	neuroblast differentiation-associated protein AHNAK; isoform 7 precursor or hBACHb or X6 or b precursor or X18 or X24 or 7 or X44 or X27 or d or PAP precursor or X30 or hBACHa or MRP7 or hBACHd or g or 6 preproprotein or 3 preproprotein or X41 or e or X36 or alpha 2 precursor or X3 or b or X49 or X29 or 1 precursor or X11 or X1 or 4 precursor or X2 or TM-PAP precursor or X38 or X23 or C or X25 or…	ISMPDLDLNLK	Deamidated(N)@9	630.331	2		1	1
AHNAK	neuroblast differentiation-associated protein AHNAK; isoform 7 precursor or hBACHb or X6 or b precursor or X18 or X24 or 7 or X44 or X27 or d or PAP precursor or X30 or hBACHa or MRP7 or hBACHd or g or 6 preproprotein or 3 preproprotein or X41 or e or X36 or alpha 2 precursor or X3 or b or X49 or X29 or 1 precursor or X11 or X1 or 4 precursor or X2 or TM-PAP precursor or X38 or X23 or C or X25 or…	ISMPDLDLNLK	Oxidation(M)@3	637.837	2		1	1
AHNAK	neuroblast differentiation-associated protein AHNAK; isoform 7 precursor or hBACHb or X6 or b precursor or X18 or X24 or 7 or X44 or X27 or d or PAP precursor or X30 or hBACHa or MRP7 or hBACHd or g or 6 preproprotein or 3 preproprotein or X41 or e or X36 or alpha 2 precursor or X3 or b or X49 or X29 or 1 precursor or X11 or X1 or 4 precursor or X2 or TM-PAP precursor or X38 or X23 or C or X25 or…	ISMPEIDLNLK		636.847	2		1	1	1
AHNAK	neuroblast differentiation-associated protein AHNAK; isoform 7 precursor or hBACHb or X6 or b precursor or X18 or X24 or 7 or X44 or X27 or d or PAP precursor or X30 or hBACHa or MRP7 or hBACHd or g or 6 preproprotein or 3 preproprotein or X41 or e or X36 or alpha 2 precursor or X3 or b or X49 or X29 or 1 precursor or X11 or X1 or 4 precursor or X2 or TM-PAP precursor or X38 or X23 or C or X25 or…	ISMPEIDLNLK		424.9	3		1	1
AHNAK	neuroblast differentiation-associated protein AHNAK; isoform 7 precursor or hBACHb or X6 or b precursor or X18 or X24 or 7 or X44 or X27 or d or PAP precursor or X30 or hBACHa or MRP7 or hBACHd or g or 6 preproprotein or 3 preproprotein or X41 or e or X36 or alpha 2 precursor or X3 or b or X49 or X29 or 1 precursor or X11 or X1 or 4 precursor or X2 or TM-PAP precursor or X38 or X23 or C or X25 or…	ISMPEIDLNLK	Deamidated(N)@9	637.339	2		1	1
AHNAK	neuroblast differentiation-associated protein AHNAK; isoform 7 precursor or hBACHb or X6 or b precursor or X18 or X24 or 7 or X44 or X27 or d or PAP precursor or X30 or hBACHa or MRP7 or hBACHd or g or 6 preproprotein or 3 preproprotein or X41 or e or X36 or alpha 2 precursor or X3 or b or X49 or X29 or 1 precursor or X11 or X1 or 4 precursor or X2 or TM-PAP precursor or X38 or X23 or C or X25 or…	ISMPEIDLNLK	Oxidation(M)@3	644.844	2		1	1
AHNAK	neuroblast differentiation-associated protein AHNAK; isoform 7 precursor or hBACHb or X6 or b precursor or X18 or X24 or 7 or X44 or X27 or d or PAP precursor or X30 or hBACHa or MRP7 or hBACHd or g or 6 preproprotein or 3 preproprotein or X41 or e or X36 or alpha 2 precursor or X3 or b or X49 or X29 or 1 precursor or X11 or X1 or 4 precursor or X2 or TM-PAP precursor or X38 or X23 or C or X25 or…	ISMPGFKGEGPDVDVNLPK		1000.51	2	missed K-G@7	1	1
AHNAK	neuroblast differentiation-associated protein AHNAK; isoform 7 precursor or hBACHb or X6 or b precursor or X18 or X24 or 7 or X44 or X27 or d or PAP precursor or X30 or hBACHa or MRP7 or hBACHd or g or 6 preproprotein or 3 preproprotein or X41 or e or X36 or alpha 2 precursor or X3 or b or X49 or X29 or 1 precursor or X11 or X1 or 4 precursor or X2 or TM-PAP precursor or X38 or X23 or C or X25 or…	ISMPGFKGEGPDVDVNLPK		667.343	3	missed K-G@7	1	1	1	1
AHNAK	neuroblast differentiation-associated protein AHNAK; isoform 7 precursor or hBACHb or X6 or b precursor or X18 or X24 or 7 or X44 or X27 or d or PAP precursor or X30 or hBACHa or MRP7 or hBACHd or g or 6 preproprotein or 3 preproprotein or X41 or e or X36 or alpha 2 precursor or X3 or b or X49 or X29 or 1 precursor or X11 or X1 or 4 precursor or X2 or TM-PAP precursor or X38 or X23 or C or X25 or…	ISMPGFKGEGPDVDVNLPK	Carbamidomethyl@N-term	686.351	3	missed K-G@7		1
AHNAK	neuroblast differentiation-associated protein AHNAK; isoform 7 precursor or hBACHb or X6 or b precursor or X18 or X24 or 7 or X44 or X27 or d or PAP precursor or X30 or hBACHa or MRP7 or hBACHd or g or 6 preproprotein or 3 preproprotein or X41 or e or X36 or alpha 2 precursor or X3 or b or X49 or X29 or 1 precursor or X11 or X1 or 4 precursor or X2 or TM-PAP precursor or X38 or X23 or C or X25 or…	ISMPGFKGEGPDVDVNLPK	Oxidation(M)@3	672.675	3	missed K-G@7		1
AHNAK	neuroblast differentiation-associated protein AHNAK; isoform 7 precursor or hBACHb or X6 or b precursor or X18 or X24 or 7 or X44 or X27 or d or PAP precursor or X30 or hBACHa or MRP7 or hBACHd or g or 6 preproprotein or 3 preproprotein or X41 or e or X36 or alpha 2 precursor or X3 or b or X49 or X29 or 1 precursor or X11 or X1 or 4 precursor or X2 or TM-PAP precursor or X38 or X23 or C or X25 or…	ISMPGFKGEGPEVDVNLPK		1007.52	2	missed K-G@7	1	1
AHNAK	neuroblast differentiation-associated protein AHNAK; isoform 7 precursor or hBACHb or X6 or b precursor or X18 or X24 or 7 or X44 or X27 or d or PAP precursor or X30 or hBACHa or MRP7 or hBACHd or g or 6 preproprotein or 3 preproprotein or X41 or e or X36 or alpha 2 precursor or X3 or b or X49 or X29 or 1 precursor or X11 or X1 or 4 precursor or X2 or TM-PAP precursor or X38 or X23 or C or X25 or…	ISMPGFKGEGPEVDVNLPK		672.015	3	missed K-G@7	1		1	1
AHNAK	neuroblast differentiation-associated protein AHNAK; isoform 7 precursor or hBACHb or X6 or b precursor or X18 or X24 or 7 or X44 or X27 or d or PAP precursor or X30 or hBACHa or MRP7 or hBACHd or g or 6 preproprotein or 3 preproprotein or X41 or e or X36 or alpha 2 precursor or X3 or b or X49 or X29 or 1 precursor or X11 or X1 or 4 precursor or X2 or TM-PAP precursor or X38 or X23 or C or X25 or…	ISMPGFKGEGPEVDVNLPK	Carbamidomethyl(K)@19	691.022	3	missed K-G@7		1
AHNAK	neuroblast differentiation-associated protein AHNAK; isoform 7 precursor or hBACHb or X6 or b precursor or X18 or X24 or 7 or X44 or X27 or d or PAP precursor or X30 or hBACHa or MRP7 or hBACHd or g or 6 preproprotein or 3 preproprotein or X41 or e or X36 or alpha 2 precursor or X3 or b or X49 or X29 or 1 precursor or X11 or X1 or 4 precursor or X2 or TM-PAP precursor or X38 or X23 or C or X25 or…	ISMPGFKGEGPEVDVNLPK	Carbamidomethyl(K)@7	691.022	3	missed K-G@7	1
AHNAK	neuroblast differentiation-associated protein AHNAK; isoform 7 precursor or hBACHb or X6 or b precursor or X18 or X24 or 7 or X44 or X27 or d or PAP precursor or X30 or hBACHa or MRP7 or hBACHd or g or 6 preproprotein or 3 preproprotein or X41 or e or X36 or alpha 2 precursor or X3 or b or X49 or X29 or 1 precursor or X11 or X1 or 4 precursor or X2 or TM-PAP precursor or X38 or X23 or C or X25 or…	ISMPGFKGEGPEVDVNLPK	Carbamidomethyl@N-term	691.022	3	missed K-G@7	1	1
AHNAK	neuroblast differentiation-associated protein AHNAK; isoform 7 precursor or hBACHb or X6 or b precursor or X18 or X24 or 7 or X44 or X27 or d or PAP precursor or X30 or hBACHa or MRP7 or hBACHd or g or 6 preproprotein or 3 preproprotein or X41 or e or X36 or alpha 2 precursor or X3 or b or X49 or X29 or 1 precursor or X11 or X1 or 4 precursor or X2 or TM-PAP precursor or X38 or X23 or C or X25 or…	ISMPGFKGEGPEVDVNLPK	Deamidated(N)@16	672.343	3	missed K-G@7	1
AHNAK	neuroblast differentiation-associated protein AHNAK; isoform 7 precursor or hBACHb or X6 or b precursor or X18 or X24 or 7 or X44 or X27 or d or PAP precursor or X30 or hBACHa or MRP7 or hBACHd or g or 6 preproprotein or 3 preproprotein or X41 or e or X36 or alpha 2 precursor or X3 or b or X49 or X29 or 1 precursor or X11 or X1 or 4 precursor or X2 or TM-PAP precursor or X38 or X23 or C or X25 or…	ISMPGFKGEGPEVDVNLPK	Oxidation(M)@3	1015.52	2	missed K-G@7	1
AHNAK	neuroblast differentiation-associated protein AHNAK; isoform 7 precursor or hBACHb or X6 or b precursor or X18 or X24 or 7 or X44 or X27 or d or PAP precursor or X30 or hBACHa or MRP7 or hBACHd or g or 6 preproprotein or 3 preproprotein or X41 or e or X36 or alpha 2 precursor or X3 or b or X49 or X29 or 1 precursor or X11 or X1 or 4 precursor or X2 or TM-PAP precursor or X38 or X23 or C or X25 or…	ISMPGFKGEGPEVDVNLPK	Oxidation(M)@3	677.347	3	missed K-G@7	1	1
AHNAK	neuroblast differentiation-associated protein AHNAK; isoform 7 precursor or hBACHb or X6 or b precursor or X18 or X24 or 7 or X44 or X27 or d or PAP precursor or X30 or hBACHa or MRP7 or hBACHd or g or 6 preproprotein or 3 preproprotein or X41 or e or X36 or alpha 2 precursor or X3 or b or X49 or X29 or 1 precursor or X11 or X1 or 4 precursor or X2 or TM-PAP precursor or X38 or X23 or C or X25 or…	KPDIDITGPK		542.306	2		1	1
AHNAK	neuroblast differentiation-associated protein AHNAK; isoform 7 precursor or hBACHb or X6 or b precursor or X18 or X24 or 7 or X44 or X27 or d or PAP precursor or X30 or hBACHa or MRP7 or hBACHd or g or 6 preproprotein or 3 preproprotein or X41 or e or X36 or alpha 2 precursor or X3 or b or X49 or X29 or 1 precursor or X11 or X1 or 4 precursor or X2 or TM-PAP precursor or X38 or X23 or C or X25 or…	KPDIDITGPKVDINAPDVEVQGK		612.83	4	missed K-V@10	1	1
AHNAK	neuroblast differentiation-associated protein AHNAK; isoform 7 precursor or hBACHb or X6 or b precursor or X18 or X24 or 7 or X44 or X27 or d or PAP precursor or X30 or hBACHa or MRP7 or hBACHd or g or 6 preproprotein or 3 preproprotein or X41 or e or X36 or alpha 2 precursor or X3 or b or X49 or X29 or 1 precursor or X11 or X1 or 4 precursor or X2 or TM-PAP precursor or X38 or X23 or C or X25 or…	LEGDLKGPEVDIK		471.593	3	missed K-G@6	1
AHNAK	neuroblast differentiation-associated protein AHNAK; isoform 7 precursor or hBACHb or X6 or b precursor or X18 or X24 or 7 or X44 or X27 or d or PAP precursor or X30 or hBACHa or MRP7 or hBACHd or g or 6 preproprotein or 3 preproprotein or X41 or e or X36 or alpha 2 precursor or X3 or b or X49 or X29 or 1 precursor or X11 or X1 or 4 precursor or X2 or TM-PAP precursor or X38 or X23 or C or X25 or…	LKGDVDVSGPK		557.809	2	missed K-G@2	1	1
AHNAK	neuroblast differentiation-associated protein AHNAK; isoform 7 precursor or hBACHb or X6 or b precursor or X18 or X24 or 7 or X44 or X27 or d or PAP precursor or X30 or hBACHa or MRP7 or hBACHd or g or 6 preproprotein or 3 preproprotein or X41 or e or X36 or alpha 2 precursor or X3 or b or X49 or X29 or 1 precursor or X11 or X1 or 4 precursor or X2 or TM-PAP precursor or X38 or X23 or C or X25 or…	LKGDVDVSGPKLEGDIK		590.66	3	missed K-G@2; missed K-L@11	1	1
AHNAK	neuroblast differentiation-associated protein AHNAK; isoform 7 precursor or hBACHb or X6 or b precursor or X18 or X24 or 7 or X44 or X27 or d or PAP precursor or X30 or hBACHa or MRP7 or hBACHd or g or 6 preproprotein or 3 preproprotein or X41 or e or X36 or alpha 2 precursor or X3 or b or X49 or X29 or 1 precursor or X11 or X1 or 4 precursor or X2 or TM-PAP precursor or X38 or X23 or C or X25 or…	LKGDVDVSGPKLEGDIK		443.247	4	missed K-G@2; missed K-L@11	1	1
AHNAK	neuroblast differentiation-associated protein AHNAK; isoform 7 precursor or hBACHb or X6 or b precursor or X18 or X24 or 7 or X44 or X27 or d or PAP precursor or X30 or hBACHa or MRP7 or hBACHd or g or 6 preproprotein or 3 preproprotein or X41 or e or X36 or alpha 2 precursor or X3 or b or X49 or X29 or 1 precursor or X11 or X1 or 4 precursor or X2 or TM-PAP precursor or X38 or X23 or C or X25 or…	LKMPDMHVNMPK		480.91	3	missed K-M@2	1	1
AHNAK	neuroblast differentiation-associated protein AHNAK; isoform 7 precursor or hBACHb or X6 or b precursor or X18 or X24 or 7 or X44 or X27 or d or PAP precursor or X30 or hBACHa or MRP7 or hBACHd or g or 6 preproprotein or 3 preproprotein or X41 or e or X36 or alpha 2 precursor or X3 or b or X49 or X29 or 1 precursor or X11 or X1 or 4 precursor or X2 or TM-PAP precursor or X38 or X23 or C or X25 or…	MKGEVDVSLANVEGDLK	Delta:H(2)C(2)(K)@17	915.469	2	missed K-G@2	1
AHNAK	neuroblast differentiation-associated protein AHNAK; isoform 7 precursor or hBACHb or X6 or b precursor or X18 or X24 or 7 or X44 or X27 or d or PAP precursor or X30 or hBACHa or MRP7 or hBACHd or g or 6 preproprotein or 3 preproprotein or X41 or e or X36 or alpha 2 precursor or X3 or b or X49 or X29 or 1 precursor or X11 or X1 or 4 precursor or X2 or TM-PAP precursor or X38 or X23 or C or X25 or…	MPDMHVNMPK		600.272	2		1	1
AHNAK	neuroblast differentiation-associated protein AHNAK; isoform 7 precursor or hBACHb or X6 or b precursor or X18 or X24 or 7 or X44 or X27 or d or PAP precursor or X30 or hBACHa or MRP7 or hBACHd or g or 6 preproprotein or 3 preproprotein or X41 or e or X36 or alpha 2 precursor or X3 or b or X49 or X29 or 1 precursor or X11 or X1 or 4 precursor or X2 or TM-PAP precursor or X38 or X23 or C or X25 or…	MPDMHVNMPK		400.517	3		1	1	1
AHNAK	neuroblast differentiation-associated protein AHNAK; isoform 7 precursor or hBACHb or X6 or b precursor or X18 or X24 or 7 or X44 or X27 or d or PAP precursor or X30 or hBACHa or MRP7 or hBACHd or g or 6 preproprotein or 3 preproprotein or X41 or e or X36 or alpha 2 precursor or X3 or b or X49 or X29 or 1 precursor or X11 or X1 or 4 precursor or X2 or TM-PAP precursor or X38 or X23 or C or X25 or…	MPDMHVNMPK	Carbamidomethyl@N-term	419.524	3		1
AHNAK	neuroblast differentiation-associated protein AHNAK; isoform 7 precursor or hBACHb or X6 or b precursor or X18 or X24 or 7 or X44 or X27 or d or PAP precursor or X30 or hBACHa or MRP7 or hBACHd or g or 6 preproprotein or 3 preproprotein or X41 or e or X36 or alpha 2 precursor or X3 or b or X49 or X29 or 1 precursor or X11 or X1 or 4 precursor or X2 or TM-PAP precursor or X38 or X23 or C or X25 or…	MPDMHVNMPK	Oxidation(M)@1	405.849	3			1
AHNAK	neuroblast differentiation-associated protein AHNAK; isoform 7 precursor or hBACHb or X6 or b precursor or X18 or X24 or 7 or X44 or X27 or d or PAP precursor or X30 or hBACHa or MRP7 or hBACHd or g or 6 preproprotein or 3 preproprotein or X41 or e or X36 or alpha 2 precursor or X3 or b or X49 or X29 or 1 precursor or X11 or X1 or 4 precursor or X2 or TM-PAP precursor or X38 or X23 or C or X25 or…	MPDMHVNMPK	Oxidation(M)@4	405.849	3			1
AHNAK	neuroblast differentiation-associated protein AHNAK; isoform 7 precursor or hBACHb or X6 or b precursor or X18 or X24 or 7 or X44 or X27 or d or PAP precursor or X30 or hBACHa or MRP7 or hBACHd or g or 6 preproprotein or 3 preproprotein or X41 or e or X36 or alpha 2 precursor or X3 or b or X49 or X29 or 1 precursor or X11 or X1 or 4 precursor or X2 or TM-PAP precursor or X38 or X23 or C or X25 or…	MPDMHVNMPK	Oxidation(M)@8	608.27	2		1
AHNAK	neuroblast differentiation-associated protein AHNAK; isoform 7 precursor or hBACHb or X6 or b precursor or X18 or X24 or 7 or X44 or X27 or d or PAP precursor or X30 or hBACHa or MRP7 or hBACHd or g or 6 preproprotein or 3 preproprotein or X41 or e or X36 or alpha 2 precursor or X3 or b or X49 or X29 or 1 precursor or X11 or X1 or 4 precursor or X2 or TM-PAP precursor or X38 or X23 or C or X25 or…	MPDMHVNMPKISMPEIDLNLK	Biotin(K)@10	893.766	3	missed K-I@10	1	1
AHNAK	neuroblast differentiation-associated protein AHNAK; isoform 7 precursor or hBACHb or X6 or b precursor or X18 or X24 or 7 or X44 or X27 or d or PAP precursor or X30 or hBACHa or MRP7 or hBACHd or g or 6 preproprotein or 3 preproprotein or X41 or e or X36 or alpha 2 precursor or X3 or b or X49 or X29 or 1 precursor or X11 or X1 or 4 precursor or X2 or TM-PAP precursor or X38 or X23 or C or X25 or…	MPDMHVNMPKISMPEIDLNLK	Deamidated(N)@7; Biotin(K)@10	894.094	3	missed K-I@10	1
AHNAK	neuroblast differentiation-associated protein AHNAK; isoform 7 precursor or hBACHb or X6 or b precursor or X18 or X24 or 7 or X44 or X27 or d or PAP precursor or X30 or hBACHa or MRP7 or hBACHd or g or 6 preproprotein or 3 preproprotein or X41 or e or X36 or alpha 2 precursor or X3 or b or X49 or X29 or 1 precursor or X11 or X1 or 4 precursor or X2 or TM-PAP precursor or X38 or X23 or C or X25 or…	MPFLSISSPK		553.799	2		1	1	1	1
AHNAK	neuroblast differentiation-associated protein AHNAK; isoform 7 precursor or hBACHb or X6 or b precursor or X18 or X24 or 7 or X44 or X27 or d or PAP precursor or X30 or hBACHa or MRP7 or hBACHd or g or 6 preproprotein or 3 preproprotein or X41 or e or X36 or alpha 2 precursor or X3 or b or X49 or X29 or 1 precursor or X11 or X1 or 4 precursor or X2 or TM-PAP precursor or X38 or X23 or C or X25 or…	MPFLSISSPK	Carbamidomethyl(K)@10	582.31	2		1
AHNAK	neuroblast differentiation-associated protein AHNAK; isoform 7 precursor or hBACHb or X6 or b precursor or X18 or X24 or 7 or X44 or X27 or d or PAP precursor or X30 or hBACHa or MRP7 or hBACHd or g or 6 preproprotein or 3 preproprotein or X41 or e or X36 or alpha 2 precursor or X3 or b or X49 or X29 or 1 precursor or X11 or X1 or 4 precursor or X2 or TM-PAP precursor or X38 or X23 or C or X25 or…	MPFLSISSPK	Oxidation(M)@1	561.797	2		1	1
AHNAK	neuroblast differentiation-associated protein AHNAK; isoform 7 precursor or hBACHb or X6 or b precursor or X18 or X24 or 7 or X44 or X27 or d or PAP precursor or X30 or hBACHa or MRP7 or hBACHd or g or 6 preproprotein or 3 preproprotein or X41 or e or X36 or alpha 2 precursor or X3 or b or X49 or X29 or 1 precursor or X11 or X1 or 4 precursor or X2 or TM-PAP precursor or X38 or X23 or C or X25 or…	TPKISMPDIDLNLTGPK	Biotin(K)@3	689.36	3	missed K-I@3	1	1
AHNAK	neuroblast differentiation-associated protein AHNAK; isoform 7 precursor or hBACHb or X6 or b precursor or X18 or X24 or 7 or X44 or X27 or d or PAP precursor or X30 or hBACHa or MRP7 or hBACHd or g or 6 preproprotein or 3 preproprotein or X41 or e or X36 or alpha 2 precursor or X3 or b or X49 or X29 or 1 precursor or X11 or X1 or 4 precursor or X2 or TM-PAP precursor or X38 or X23 or C or X25 or…	VDIDVPDVNIEGPEGK		848.425	2		1	1	1	1
AHNAK	neuroblast differentiation-associated protein AHNAK; isoform 7 precursor or hBACHb or X6 or b precursor or X18 or X24 or 7 or X44 or X27 or d or PAP precursor or X30 or hBACHa or MRP7 or hBACHd or g or 6 preproprotein or 3 preproprotein or X41 or e or X36 or alpha 2 precursor or X3 or b or X49 or X29 or 1 precursor or X11 or X1 or 4 precursor or X2 or TM-PAP precursor or X38 or X23 or C or X25 or…	VDIDVPDVNIEGPEGK		565.953	3		1	1	1	1
AHNAK	neuroblast differentiation-associated protein AHNAK; isoform 7 precursor or hBACHb or X6 or b precursor or X18 or X24 or 7 or X44 or X27 or d or PAP precursor or X30 or hBACHa or MRP7 or hBACHd or g or 6 preproprotein or 3 preproprotein or X41 or e or X36 or alpha 2 precursor or X3 or b or X49 or X29 or 1 precursor or X11 or X1 or 4 precursor or X2 or TM-PAP precursor or X38 or X23 or C or X25 or…	VDIDVPDVNIEGPEGK	Carbamidomethyl(K)@16	876.936	2		1	1
AHNAK	neuroblast differentiation-associated protein AHNAK; isoform 7 precursor or hBACHb or X6 or b precursor or X18 or X24 or 7 or X44 or X27 or d or PAP precursor or X30 or hBACHa or MRP7 or hBACHd or g or 6 preproprotein or 3 preproprotein or X41 or e or X36 or alpha 2 precursor or X3 or b or X49 or X29 or 1 precursor or X11 or X1 or 4 precursor or X2 or TM-PAP precursor or X38 or X23 or C or X25 or…	VDIDVPDVNIEGPEGK	Carbamidomethyl(K)@16	584.96	3		1
AHNAK	neuroblast differentiation-associated protein AHNAK; isoform 7 precursor or hBACHb or X6 or b precursor or X18 or X24 or 7 or X44 or X27 or d or PAP precursor or X30 or hBACHa or MRP7 or hBACHd or g or 6 preproprotein or 3 preproprotein or X41 or e or X36 or alpha 2 precursor or X3 or b or X49 or X29 or 1 precursor or X11 or X1 or 4 precursor or X2 or TM-PAP precursor or X38 or X23 or C or X25 or…	VDIDVPDVNIEGPEGK	Carbamidomethyl@N-term	876.936	2		1	1
AHNAK	neuroblast differentiation-associated protein AHNAK; isoform 7 precursor or hBACHb or X6 or b precursor or X18 or X24 or 7 or X44 or X27 or d or PAP precursor or X30 or hBACHa or MRP7 or hBACHd or g or 6 preproprotein or 3 preproprotein or X41 or e or X36 or alpha 2 precursor or X3 or b or X49 or X29 or 1 precursor or X11 or X1 or 4 precursor or X2 or TM-PAP precursor or X38 or X23 or C or X25 or…	VDIDVPDVNIEGPEGK	Carbamidomethyl@N-term	584.96	3		1
AHNAK	neuroblast differentiation-associated protein AHNAK; isoform 7 precursor or hBACHb or X6 or b precursor or X18 or X24 or 7 or X44 or X27 or d or PAP precursor or X30 or hBACHa or MRP7 or hBACHd or g or 6 preproprotein or 3 preproprotein or X41 or e or X36 or alpha 2 precursor or X3 or b or X49 or X29 or 1 precursor or X11 or X1 or 4 precursor or X2 or TM-PAP precursor or X38 or X23 or C or X25 or…	VDIDVPDVNIEGPEGK	Carbamidomethyl@N-term; Oxidation(P)@6	590.292	3		1
AHNAK	neuroblast differentiation-associated protein AHNAK; isoform 7 precursor or hBACHb or X6 or b precursor or X18 or X24 or 7 or X44 or X27 or d or PAP precursor or X30 or hBACHa or MRP7 or hBACHd or g or 6 preproprotein or 3 preproprotein or X41 or e or X36 or alpha 2 precursor or X3 or b or X49 or X29 or 1 precursor or X11 or X1 or 4 precursor or X2 or TM-PAP precursor or X38 or X23 or C or X25 or…	VDIDVPDVNIEGPEGK	Cation:Na(D)@7	573.28	3		1
AHNAK	neuroblast differentiation-associated protein AHNAK; isoform 7 precursor or hBACHb or X6 or b precursor or X18 or X24 or 7 or X44 or X27 or d or PAP precursor or X30 or hBACHa or MRP7 or hBACHd or g or 6 preproprotein or 3 preproprotein or X41 or e or X36 or alpha 2 precursor or X3 or b or X49 or X29 or 1 precursor or X11 or X1 or 4 precursor or X2 or TM-PAP precursor or X38 or X23 or C or X25 or…	VDIDVPDVNIEGPEGK	Deamidated(N)@9	566.281	3		1	1
AHNAK	neuroblast differentiation-associated protein AHNAK; isoform 7 precursor or hBACHb or X6 or b precursor or X18 or X24 or 7 or X44 or X27 or d or PAP precursor or X30 or hBACHa or MRP7 or hBACHd or g or 6 preproprotein or 3 preproprotein or X41 or e or X36 or alpha 2 precursor or X3 or b or X49 or X29 or 1 precursor or X11 or X1 or 4 precursor or X2 or TM-PAP precursor or X38 or X23 or C or X25 or…	VDIDVPDVNIEGPEGK	Delta:H(2)C(2)@N-term	861.433	2		1	1
AHNAK	neuroblast differentiation-associated protein AHNAK; isoform 7 precursor or hBACHb or X6 or b precursor or X18 or X24 or 7 or X44 or X27 or d or PAP precursor or X30 or hBACHa or MRP7 or hBACHd or g or 6 preproprotein or 3 preproprotein or X41 or e or X36 or alpha 2 precursor or X3 or b or X49 or X29 or 1 precursor or X11 or X1 or 4 precursor or X2 or TM-PAP precursor or X38 or X23 or C or X25 or…	VDIDVPDVNIEGPEGK	Oxidation(P)@6	856.423	2		1	1
AHNAK	neuroblast differentiation-associated protein AHNAK; isoform 7 precursor or hBACHb or X6 or b precursor or X18 or X24 or 7 or X44 or X27 or d or PAP precursor or X30 or hBACHa or MRP7 or hBACHd or g or 6 preproprotein or 3 preproprotein or X41 or e or X36 or alpha 2 precursor or X3 or b or X49 or X29 or 1 precursor or X11 or X1 or 4 precursor or X2 or TM-PAP precursor or X38 or X23 or C or X25 or…	VDIDVPDVNIEGPEGK	Oxidation(P)@6	571.284	3		1
AHNAK	neuroblast differentiation-associated protein AHNAK; isoform 7 precursor or hBACHb or X6 or b precursor or X18 or X24 or 7 or X44 or X27 or d or PAP precursor or X30 or hBACHa or MRP7 or hBACHd or g or 6 preproprotein or 3 preproprotein or X41 or e or X36 or alpha 2 precursor or X3 or b or X49 or X29 or 1 precursor or X11 or X1 or 4 precursor or X2 or TM-PAP precursor or X38 or X23 or C or X25 or…	VDIDVPDVNIEGPEGK	Oxidation(P)@6; Carbamidomethyl(K)@16	590.292	3		1
AHNAK	neuroblast differentiation-associated protein AHNAK; isoform 7 precursor or hBACHb or X6 or b precursor or X18 or X24 or 7 or X44 or X27 or d or PAP precursor or X30 or hBACHa or MRP7 or hBACHd or g or 6 preproprotein or 3 preproprotein or X41 or e or X36 or alpha 2 precursor or X3 or b or X49 or X29 or 1 precursor or X11 or X1 or 4 precursor or X2 or TM-PAP precursor or X38 or X23 or C or X25 or…	VDIDVPDVNIEGPEGKLK	Carbamidomethyl(K)@16	665.353	3	missed K-L@16	1
AHNAK	neuroblast differentiation-associated protein AHNAK; isoform 7 precursor or hBACHb or X6 or b precursor or X18 or X24 or 7 or X44 or X27 or d or PAP precursor or X30 or hBACHa or MRP7 or hBACHd or g or 6 preproprotein or 3 preproprotein or X41 or e or X36 or alpha 2 precursor or X3 or b or X49 or X29 or 1 precursor or X11 or X1 or 4 precursor or X2 or TM-PAP precursor or X38 or X23 or C or X25 or…	VDIDVPDVNVQGPDWHLK		1023.52	2		1	1
AHNAK	neuroblast differentiation-associated protein AHNAK; isoform 7 precursor or hBACHb or X6 or b precursor or X18 or X24 or 7 or X44 or X27 or d or PAP precursor or X30 or hBACHa or MRP7 or hBACHd or g or 6 preproprotein or 3 preproprotein or X41 or e or X36 or alpha 2 precursor or X3 or b or X49 or X29 or 1 precursor or X11 or X1 or 4 precursor or X2 or TM-PAP precursor or X38 or X23 or C or X25 or…	VDIDVPDVNVQGPDWHLK		682.681	3		1	1	1	1
AHNAK	neuroblast differentiation-associated protein AHNAK; isoform 7 precursor or hBACHb or X6 or b precursor or X18 or X24 or 7 or X44 or X27 or d or PAP precursor or X30 or hBACHa or MRP7 or hBACHd or g or 6 preproprotein or 3 preproprotein or X41 or e or X36 or alpha 2 precursor or X3 or b or X49 or X29 or 1 precursor or X11 or X1 or 4 precursor or X2 or TM-PAP precursor or X38 or X23 or C or X25 or…	VDIDVPDVNVQGPDWHLK	Carbamidomethyl(K)@18	701.688	3		1
AHNAK	neuroblast differentiation-associated protein AHNAK; isoform 7 precursor or hBACHb or X6 or b precursor or X18 or X24 or 7 or X44 or X27 or d or PAP precursor or X30 or hBACHa or MRP7 or hBACHd or g or 6 preproprotein or 3 preproprotein or X41 or e or X36 or alpha 2 precursor or X3 or b or X49 or X29 or 1 precursor or X11 or X1 or 4 precursor or X2 or TM-PAP precursor or X38 or X23 or C or X25 or…	VDIDVPDVNVQGPDWHLK	Carbamidomethyl@N-term	701.688	3			1
AHNAK	neuroblast differentiation-associated protein AHNAK; isoform 7 precursor or hBACHb or X6 or b precursor or X18 or X24 or 7 or X44 or X27 or d or PAP precursor or X30 or hBACHa or MRP7 or hBACHd or g or 6 preproprotein or 3 preproprotein or X41 or e or X36 or alpha 2 precursor or X3 or b or X49 or X29 or 1 precursor or X11 or X1 or 4 precursor or X2 or TM-PAP precursor or X38 or X23 or C or X25 or…	VDINAPDVDVHGPDWHLK		1014	2		1	1
AHNAK	neuroblast differentiation-associated protein AHNAK; isoform 7 precursor or hBACHb or X6 or b precursor or X18 or X24 or 7 or X44 or X27 or d or PAP precursor or X30 or hBACHa or MRP7 or hBACHd or g or 6 preproprotein or 3 preproprotein or X41 or e or X36 or alpha 2 precursor or X3 or b or X49 or X29 or 1 precursor or X11 or X1 or 4 precursor or X2 or TM-PAP precursor or X38 or X23 or C or X25 or…	VDINAPDVDVHGPDWHLK		676.338	3		1	1		1
AHNAK	neuroblast differentiation-associated protein AHNAK; isoform 7 precursor or hBACHb or X6 or b precursor or X18 or X24 or 7 or X44 or X27 or d or PAP precursor or X30 or hBACHa or MRP7 or hBACHd or g or 6 preproprotein or 3 preproprotein or X41 or e or X36 or alpha 2 precursor or X3 or b or X49 or X29 or 1 precursor or X11 or X1 or 4 precursor or X2 or TM-PAP precursor or X38 or X23 or C or X25 or…	VDINAPDVDVHGPDWHLK		507.505	4		1	1
AHNAK	neuroblast differentiation-associated protein AHNAK; isoform 7 precursor or hBACHb or X6 or b precursor or X18 or X24 or 7 or X44 or X27 or d or PAP precursor or X30 or hBACHa or MRP7 or hBACHd or g or 6 preproprotein or 3 preproprotein or X41 or e or X36 or alpha 2 precursor or X3 or b or X49 or X29 or 1 precursor or X11 or X1 or 4 precursor or X2 or TM-PAP precursor or X38 or X23 or C or X25 or…	VDINAPDVDVHGPDWHLK	Carbamidomethyl(K)@18	695.345	3		1	1
AHNAK	neuroblast differentiation-associated protein AHNAK; isoform 7 precursor or hBACHb or X6 or b precursor or X18 or X24 or 7 or X44 or X27 or d or PAP precursor or X30 or hBACHa or MRP7 or hBACHd or g or 6 preproprotein or 3 preproprotein or X41 or e or X36 or alpha 2 precursor or X3 or b or X49 or X29 or 1 precursor or X11 or X1 or 4 precursor or X2 or TM-PAP precursor or X38 or X23 or C or X25 or…	VDINAPDVDVHGPDWHLK	Delta:H(2)C(2)@N-term	514.009	4		1
AHNAK	neuroblast differentiation-associated protein AHNAK; isoform 7 precursor or hBACHb or X6 or b precursor or X18 or X24 or 7 or X44 or X27 or d or PAP precursor or X30 or hBACHa or MRP7 or hBACHd or g or 6 preproprotein or 3 preproprotein or X41 or e or X36 or alpha 2 precursor or X3 or b or X49 or X29 or 1 precursor or X11 or X1 or 4 precursor or X2 or TM-PAP precursor or X38 or X23 or C or X25 or…	VDINAPDVDVHGPDWHLK	Oxidation(W)@15	511.504	4		1
AHNAK	neuroblast differentiation-associated protein AHNAK; isoform 7 precursor or hBACHb or X6 or b precursor or X18 or X24 or 7 or X44 or X27 or d or PAP precursor or X30 or hBACHa or MRP7 or hBACHd or g or 6 preproprotein or 3 preproprotein or X41 or e or X36 or alpha 2 precursor or X3 or b or X49 or X29 or 1 precursor or X11 or X1 or 4 precursor or X2 or TM-PAP precursor or X38 or X23 or C or X25 or…	VDINAPDVDVQGPDWHLK		1009.5	2		1	1
AHNAK	neuroblast differentiation-associated protein AHNAK; isoform 7 precursor or hBACHb or X6 or b precursor or X18 or X24 or 7 or X44 or X27 or d or PAP precursor or X30 or hBACHa or MRP7 or hBACHd or g or 6 preproprotein or 3 preproprotein or X41 or e or X36 or alpha 2 precursor or X3 or b or X49 or X29 or 1 precursor or X11 or X1 or 4 precursor or X2 or TM-PAP precursor or X38 or X23 or C or X25 or…	VDINAPDVDVQGPDWHLK		673.337	3		1	1	1	1
AHNAK	neuroblast differentiation-associated protein AHNAK; isoform 7 precursor or hBACHb or X6 or b precursor or X18 or X24 or 7 or X44 or X27 or d or PAP precursor or X30 or hBACHa or MRP7 or hBACHd or g or 6 preproprotein or 3 preproprotein or X41 or e or X36 or alpha 2 precursor or X3 or b or X49 or X29 or 1 precursor or X11 or X1 or 4 precursor or X2 or TM-PAP precursor or X38 or X23 or C or X25 or…	VDINAPDVDVQGPDWHLK	Carbamidomethyl(K)@18	692.345	3		1	1
AHNAK	neuroblast differentiation-associated protein AHNAK; isoform 7 precursor or hBACHb or X6 or b precursor or X18 or X24 or 7 or X44 or X27 or d or PAP precursor or X30 or hBACHa or MRP7 or hBACHd or g or 6 preproprotein or 3 preproprotein or X41 or e or X36 or alpha 2 precursor or X3 or b or X49 or X29 or 1 precursor or X11 or X1 or 4 precursor or X2 or TM-PAP precursor or X38 or X23 or C or X25 or…	VDINAPDVDVQGPDWHLK	Carbamidomethyl@N-term	692.345	3			1
AHNAK	neuroblast differentiation-associated protein AHNAK; isoform 7 precursor or hBACHb or X6 or b precursor or X18 or X24 or 7 or X44 or X27 or d or PAP precursor or X30 or hBACHa or MRP7 or hBACHd or g or 6 preproprotein or 3 preproprotein or X41 or e or X36 or alpha 2 precursor or X3 or b or X49 or X29 or 1 precursor or X11 or X1 or 4 precursor or X2 or TM-PAP precursor or X38 or X23 or C or X25 or…	VDINAPDVDVQGPDWHLK	Carbamidomethyl@N-term; Deamidated(N)@4	692.673	3		1	1
AHNAK	neuroblast differentiation-associated protein AHNAK; isoform 7 precursor or hBACHb or X6 or b precursor or X18 or X24 or 7 or X44 or X27 or d or PAP precursor or X30 or hBACHa or MRP7 or hBACHd or g or 6 preproprotein or 3 preproprotein or X41 or e or X36 or alpha 2 precursor or X3 or b or X49 or X29 or 1 precursor or X11 or X1 or 4 precursor or X2 or TM-PAP precursor or X38 or X23 or C or X25 or…	VDINAPDVDVQGPDWHLK	Carbamidomethyl@N-term; Deamidated(N)@4; Methyl(D)@9	697.344	3		1	1
AHNAK	neuroblast differentiation-associated protein AHNAK; isoform 7 precursor or hBACHb or X6 or b precursor or X18 or X24 or 7 or X44 or X27 or d or PAP precursor or X30 or hBACHa or MRP7 or hBACHd or g or 6 preproprotein or 3 preproprotein or X41 or e or X36 or alpha 2 precursor or X3 or b or X49 or X29 or 1 precursor or X11 or X1 or 4 precursor or X2 or TM-PAP precursor or X38 or X23 or C or X25 or…	VDINAPDVDVQGPDWHLK	Carbamidomethyl@N-term; Methyl(D)@9	697.016	3		1	1
AHNAK	neuroblast differentiation-associated protein AHNAK; isoform 7 precursor or hBACHb or X6 or b precursor or X18 or X24 or 7 or X44 or X27 or d or PAP precursor or X30 or hBACHa or MRP7 or hBACHd or g or 6 preproprotein or 3 preproprotein or X41 or e or X36 or alpha 2 precursor or X3 or b or X49 or X29 or 1 precursor or X11 or X1 or 4 precursor or X2 or TM-PAP precursor or X38 or X23 or C or X25 or…	VDINAPDVDVQGPDWHLK	Deamidated(N)@4	1009.99	2		1	1
AHNAK	neuroblast differentiation-associated protein AHNAK; isoform 7 precursor or hBACHb or X6 or b precursor or X18 or X24 or 7 or X44 or X27 or d or PAP precursor or X30 or hBACHa or MRP7 or hBACHd or g or 6 preproprotein or 3 preproprotein or X41 or e or X36 or alpha 2 precursor or X3 or b or X49 or X29 or 1 precursor or X11 or X1 or 4 precursor or X2 or TM-PAP precursor or X38 or X23 or C or X25 or…	VDINAPDVDVQGPDWHLK	Deamidated(N)@4	673.665	3		1	1	1	1
AHNAK	neuroblast differentiation-associated protein AHNAK; isoform 7 precursor or hBACHb or X6 or b precursor or X18 or X24 or 7 or X44 or X27 or d or PAP precursor or X30 or hBACHa or MRP7 or hBACHd or g or 6 preproprotein or 3 preproprotein or X41 or e or X36 or alpha 2 precursor or X3 or b or X49 or X29 or 1 precursor or X11 or X1 or 4 precursor or X2 or TM-PAP precursor or X38 or X23 or C or X25 or…	VDINAPDVDVQGPDWHLK	Deamidated(N)@4; Carbamidomethyl(K)@18	692.673	3		1	1
AHNAK	neuroblast differentiation-associated protein AHNAK; isoform 7 precursor or hBACHb or X6 or b precursor or X18 or X24 or 7 or X44 or X27 or d or PAP precursor or X30 or hBACHa or MRP7 or hBACHd or g or 6 preproprotein or 3 preproprotein or X41 or e or X36 or alpha 2 precursor or X3 or b or X49 or X29 or 1 precursor or X11 or X1 or 4 precursor or X2 or TM-PAP precursor or X38 or X23 or C or X25 or…	VDINAPDVDVQGPDWHLK	Deamidated(N)@4; Methyl(D)@7	678.337	3		1	1
AHNAK	neuroblast differentiation-associated protein AHNAK; isoform 7 precursor or hBACHb or X6 or b precursor or X18 or X24 or 7 or X44 or X27 or d or PAP precursor or X30 or hBACHa or MRP7 or hBACHd or g or 6 preproprotein or 3 preproprotein or X41 or e or X36 or alpha 2 precursor or X3 or b or X49 or X29 or 1 precursor or X11 or X1 or 4 precursor or X2 or TM-PAP precursor or X38 or X23 or C or X25 or…	VDINAPDVDVQGPDWHLK	Deamidated(N)@4; Methyl(D)@9	1017	2		1	1
AHNAK	neuroblast differentiation-associated protein AHNAK; isoform 7 precursor or hBACHb or X6 or b precursor or X18 or X24 or 7 or X44 or X27 or d or PAP precursor or X30 or hBACHa or MRP7 or hBACHd or g or 6 preproprotein or 3 preproprotein or X41 or e or X36 or alpha 2 precursor or X3 or b or X49 or X29 or 1 precursor or X11 or X1 or 4 precursor or X2 or TM-PAP precursor or X38 or X23 or C or X25 or…	VDINAPDVDVQGPDWHLK	Deamidated(N)@4; Methyl(D)@9	678.337	3		1	1		1
AHNAK	neuroblast differentiation-associated protein AHNAK; isoform 7 precursor or hBACHb or X6 or b precursor or X18 or X24 or 7 or X44 or X27 or d or PAP precursor or X30 or hBACHa or MRP7 or hBACHd or g or 6 preproprotein or 3 preproprotein or X41 or e or X36 or alpha 2 precursor or X3 or b or X49 or X29 or 1 precursor or X11 or X1 or 4 precursor or X2 or TM-PAP precursor or X38 or X23 or C or X25 or…	VDINAPDVDVQGPDWHLK	Deamidated(N)@4; Methyl(D)@9	509.005	4		1	1
AHNAK	neuroblast differentiation-associated protein AHNAK; isoform 7 precursor or hBACHb or X6 or b precursor or X18 or X24 or 7 or X44 or X27 or d or PAP precursor or X30 or hBACHa or MRP7 or hBACHd or g or 6 preproprotein or 3 preproprotein or X41 or e or X36 or alpha 2 precursor or X3 or b or X49 or X29 or 1 precursor or X11 or X1 or 4 precursor or X2 or TM-PAP precursor or X38 or X23 or C or X25 or…	VDINAPDVDVQGPDWHLK	Deamidated(N)@4; Oxidation(W)@15	678.997	3		1
AHNAK	neuroblast differentiation-associated protein AHNAK; isoform 7 precursor or hBACHb or X6 or b precursor or X18 or X24 or 7 or X44 or X27 or d or PAP precursor or X30 or hBACHa or MRP7 or hBACHd or g or 6 preproprotein or 3 preproprotein or X41 or e or X36 or alpha 2 precursor or X3 or b or X49 or X29 or 1 precursor or X11 or X1 or 4 precursor or X2 or TM-PAP precursor or X38 or X23 or C or X25 or…	VDINAPDVDVQGPDWHLK	Delta:H(2)C(2)@N-term; Deamidated(N)@4	682.337	3		1	1
AHNAK	neuroblast differentiation-associated protein AHNAK; isoform 7 precursor or hBACHb or X6 or b precursor or X18 or X24 or 7 or X44 or X27 or d or PAP precursor or X30 or hBACHa or MRP7 or hBACHd or g or 6 preproprotein or 3 preproprotein or X41 or e or X36 or alpha 2 precursor or X3 or b or X49 or X29 or 1 precursor or X11 or X1 or 4 precursor or X2 or TM-PAP precursor or X38 or X23 or C or X25 or…	VDINAPDVDVQGPDWHLK	Methyl(D)@9	1016.51	2		1	1
AHNAK	neuroblast differentiation-associated protein AHNAK; isoform 7 precursor or hBACHb or X6 or b precursor or X18 or X24 or 7 or X44 or X27 or d or PAP precursor or X30 or hBACHa or MRP7 or hBACHd or g or 6 preproprotein or 3 preproprotein or X41 or e or X36 or alpha 2 precursor or X3 or b or X49 or X29 or 1 precursor or X11 or X1 or 4 precursor or X2 or TM-PAP precursor or X38 or X23 or C or X25 or…	VDINAPDVDVQGPDWHLK	Methyl(D)@9	678.009	3		1	1	1	1
AHNAK	neuroblast differentiation-associated protein AHNAK; isoform 7 precursor or hBACHb or X6 or b precursor or X18 or X24 or 7 or X44 or X27 or d or PAP precursor or X30 or hBACHa or MRP7 or hBACHd or g or 6 preproprotein or 3 preproprotein or X41 or e or X36 or alpha 2 precursor or X3 or b or X49 or X29 or 1 precursor or X11 or X1 or 4 precursor or X2 or TM-PAP precursor or X38 or X23 or C or X25 or…	VDINAPDVDVQGPDWHLK	Methyl(D)@9; Carbamidomethyl(K)@18	697.016	3		1	1
AHNAK	neuroblast differentiation-associated protein AHNAK; isoform 7 precursor or hBACHb or X6 or b precursor or X18 or X24 or 7 or X44 or X27 or d or PAP precursor or X30 or hBACHa or MRP7 or hBACHd or g or 6 preproprotein or 3 preproprotein or X41 or e or X36 or alpha 2 precursor or X3 or b or X49 or X29 or 1 precursor or X11 or X1 or 4 precursor or X2 or TM-PAP precursor or X38 or X23 or C or X25 or…	VDINAPDVDVQGPDWHLK	Methyl(D)@9; Oxidation(W)@15	683.341	3		1
AHNAK	neuroblast differentiation-associated protein AHNAK; isoform 7 precursor or hBACHb or X6 or b precursor or X18 or X24 or 7 or X44 or X27 or d or PAP precursor or X30 or hBACHa or MRP7 or hBACHd or g or 6 preproprotein or 3 preproprotein or X41 or e or X36 or alpha 2 precursor or X3 or b or X49 or X29 or 1 precursor or X11 or X1 or 4 precursor or X2 or TM-PAP precursor or X38 or X23 or C or X25 or…	VDINAPDVDVQGPDWHLK	Methyl(I)@3; Deamidated(N)@4	1017	2		1	1
AHNAK	neuroblast differentiation-associated protein AHNAK; isoform 7 precursor or hBACHb or X6 or b precursor or X18 or X24 or 7 or X44 or X27 or d or PAP precursor or X30 or hBACHa or MRP7 or hBACHd or g or 6 preproprotein or 3 preproprotein or X41 or e or X36 or alpha 2 precursor or X3 or b or X49 or X29 or 1 precursor or X11 or X1 or 4 precursor or X2 or TM-PAP precursor or X38 or X23 or C or X25 or…	VDINAPDVDVQGPDWHLK	Methyl(I)@3; Deamidated(N)@4	678.337	3		1	1	1	1
AHNAK	neuroblast differentiation-associated protein AHNAK; isoform 7 precursor or hBACHb or X6 or b precursor or X18 or X24 or 7 or X44 or X27 or d or PAP precursor or X30 or hBACHa or MRP7 or hBACHd or g or 6 preproprotein or 3 preproprotein or X41 or e or X36 or alpha 2 precursor or X3 or b or X49 or X29 or 1 precursor or X11 or X1 or 4 precursor or X2 or TM-PAP precursor or X38 or X23 or C or X25 or…	VDINAPDVDVQGPDWHLK	Methyl(Q)@11	1016.51	2			1
AHNAK	neuroblast differentiation-associated protein AHNAK; isoform 7 precursor or hBACHb or X6 or b precursor or X18 or X24 or 7 or X44 or X27 or d or PAP precursor or X30 or hBACHa or MRP7 or hBACHd or g or 6 preproprotein or 3 preproprotein or X41 or e or X36 or alpha 2 precursor or X3 or b or X49 or X29 or 1 precursor or X11 or X1 or 4 precursor or X2 or TM-PAP precursor or X38 or X23 or C or X25 or…	VDINAPDVDVQGPDWHLK	Methyl(Q)@11	678.009	3				1
AHNAK	neuroblast differentiation-associated protein AHNAK; isoform 7 precursor or hBACHb or X6 or b precursor or X18 or X24 or 7 or X44 or X27 or d or PAP precursor or X30 or hBACHa or MRP7 or hBACHd or g or 6 preproprotein or 3 preproprotein or X41 or e or X36 or alpha 2 precursor or X3 or b or X49 or X29 or 1 precursor or X11 or X1 or 4 precursor or X2 or TM-PAP precursor or X38 or X23 or C or X25 or…	VDINAPDVDVQGPDWHLK	Methyl(Q)@11; Carbamidomethyl(K)@18	697.016	3		1	1
AHNAK	neuroblast differentiation-associated protein AHNAK; isoform 7 precursor or hBACHb or X6 or b precursor or X18 or X24 or 7 or X44 or X27 or d or PAP precursor or X30 or hBACHa or MRP7 or hBACHd or g or 6 preproprotein or 3 preproprotein or X41 or e or X36 or alpha 2 precursor or X3 or b or X49 or X29 or 1 precursor or X11 or X1 or 4 precursor or X2 or TM-PAP precursor or X38 or X23 or C or X25 or…	VDINAPDVDVQGPDWHLK	Oxidation(P)@13	678.669	3			1
AHNAK	neuroblast differentiation-associated protein AHNAK; isoform 7 precursor or hBACHb or X6 or b precursor or X18 or X24 or 7 or X44 or X27 or d or PAP precursor or X30 or hBACHa or MRP7 or hBACHd or g or 6 preproprotein or 3 preproprotein or X41 or e or X36 or alpha 2 precursor or X3 or b or X49 or X29 or 1 precursor or X11 or X1 or 4 precursor or X2 or TM-PAP precursor or X38 or X23 or C or X25 or…	VDINAPDVDVQGPDWHLK	Trp->Kynurenin(W)@15	506.254	4		1
AHNAK	neuroblast differentiation-associated protein AHNAK; isoform 7 precursor or hBACHb or X6 or b precursor or X18 or X24 or 7 or X44 or X27 or d or PAP precursor or X30 or hBACHa or MRP7 or hBACHd or g or 6 preproprotein or 3 preproprotein or X41 or e or X36 or alpha 2 precursor or X3 or b or X49 or X29 or 1 precursor or X11 or X1 or 4 precursor or X2 or TM-PAP precursor or X38 or X23 or C or X25 or…	VDINAPDVEVQGK		692.359	2		1	1
AHNAK	neuroblast differentiation-associated protein AHNAK; isoform 7 precursor or hBACHb or X6 or b precursor or X18 or X24 or 7 or X44 or X27 or d or PAP precursor or X30 or hBACHa or MRP7 or hBACHd or g or 6 preproprotein or 3 preproprotein or X41 or e or X36 or alpha 2 precursor or X3 or b or X49 or X29 or 1 precursor or X11 or X1 or 4 precursor or X2 or TM-PAP precursor or X38 or X23 or C or X25 or…	VDINAPDVEVQGK	Carbamidomethyl(K)@13	720.87	2		1	1
AHNAK	neuroblast differentiation-associated protein AHNAK; isoform 7 precursor or hBACHb or X6 or b precursor or X18 or X24 or 7 or X44 or X27 or d or PAP precursor or X30 or hBACHa or MRP7 or hBACHd or g or 6 preproprotein or 3 preproprotein or X41 or e or X36 or alpha 2 precursor or X3 or b or X49 or X29 or 1 precursor or X11 or X1 or 4 precursor or X2 or TM-PAP precursor or X38 or X23 or C or X25 or…	VDINAPDVEVQGK	Carbamidomethyl@N-term	720.87	2			1
AHNAK	neuroblast differentiation-associated protein AHNAK; isoform 7 precursor or hBACHb or X6 or b precursor or X18 or X24 or 7 or X44 or X27 or d or PAP precursor or X30 or hBACHa or MRP7 or hBACHd or g or 6 preproprotein or 3 preproprotein or X41 or e or X36 or alpha 2 precursor or X3 or b or X49 or X29 or 1 precursor or X11 or X1 or 4 precursor or X2 or TM-PAP precursor or X38 or X23 or C or X25 or…	VDINAPDVEVQGK	Deamidated(N)@4	692.851	2			1
AHNAK	neuroblast differentiation-associated protein AHNAK; isoform 7 precursor or hBACHb or X6 or b precursor or X18 or X24 or 7 or X44 or X27 or d or PAP precursor or X30 or hBACHa or MRP7 or hBACHd or g or 6 preproprotein or 3 preproprotein or X41 or e or X36 or alpha 2 precursor or X3 or b or X49 or X29 or 1 precursor or X11 or X1 or 4 precursor or X2 or TM-PAP precursor or X38 or X23 or C or X25 or…	VDINAPDVEVQGK	Deamidated(Q)@11	692.851	2		1	1
AHNAK	neuroblast differentiation-associated protein AHNAK; isoform 7 precursor or hBACHb or X6 or b precursor or X18 or X24 or 7 or X44 or X27 or d or PAP precursor or X30 or hBACHa or MRP7 or hBACHd or g or 6 preproprotein or 3 preproprotein or X41 or e or X36 or alpha 2 precursor or X3 or b or X49 or X29 or 1 precursor or X11 or X1 or 4 precursor or X2 or TM-PAP precursor or X38 or X23 or C or X25 or…	VDVECPDVNIEGPEGK	Carbamidomethyl(C)@5	878.907	2		1	1	1	1
AHNAK	neuroblast differentiation-associated protein AHNAK; isoform 7 precursor or hBACHb or X6 or b precursor or X18 or X24 or 7 or X44 or X27 or d or PAP precursor or X30 or hBACHa or MRP7 or hBACHd or g or 6 preproprotein or 3 preproprotein or X41 or e or X36 or alpha 2 precursor or X3 or b or X49 or X29 or 1 precursor or X11 or X1 or 4 precursor or X2 or TM-PAP precursor or X38 or X23 or C or X25 or…	VDVECPDVNIEGPEGK	Carbamidomethyl(C)@5	586.273	3		1	1		1
AHNAK	neuroblast differentiation-associated protein AHNAK; isoform 7 precursor or hBACHb or X6 or b precursor or X18 or X24 or 7 or X44 or X27 or d or PAP precursor or X30 or hBACHa or MRP7 or hBACHd or g or 6 preproprotein or 3 preproprotein or X41 or e or X36 or alpha 2 precursor or X3 or b or X49 or X29 or 1 precursor or X11 or X1 or 4 precursor or X2 or TM-PAP precursor or X38 or X23 or C or X25 or…	VDVECPDVNIEGPEGK	Carbamidomethyl(C)@5; Carbamidomethyl(K)@16	907.417	2		1	1
AHNAK	neuroblast differentiation-associated protein AHNAK; isoform 7 precursor or hBACHb or X6 or b precursor or X18 or X24 or 7 or X44 or X27 or d or PAP precursor or X30 or hBACHa or MRP7 or hBACHd or g or 6 preproprotein or 3 preproprotein or X41 or e or X36 or alpha 2 precursor or X3 or b or X49 or X29 or 1 precursor or X11 or X1 or 4 precursor or X2 or TM-PAP precursor or X38 or X23 or C or X25 or…	VDVECPDVNIEGPEGK	Carbamidomethyl(C)@5; Cation:Na(D)@7	593.601	3		1	1
AHNAK	neuroblast differentiation-associated protein AHNAK; isoform 7 precursor or hBACHb or X6 or b precursor or X18 or X24 or 7 or X44 or X27 or d or PAP precursor or X30 or hBACHa or MRP7 or hBACHd or g or 6 preproprotein or 3 preproprotein or X41 or e or X36 or alpha 2 precursor or X3 or b or X49 or X29 or 1 precursor or X11 or X1 or 4 precursor or X2 or TM-PAP precursor or X38 or X23 or C or X25 or…	VDVECPDVNIEGPEGK	Carbamidomethyl(C)@5; Deamidated(N)@9	879.399	2		1	1
AHNAK	neuroblast differentiation-associated protein AHNAK; isoform 7 precursor or hBACHb or X6 or b precursor or X18 or X24 or 7 or X44 or X27 or d or PAP precursor or X30 or hBACHa or MRP7 or hBACHd or g or 6 preproprotein or 3 preproprotein or X41 or e or X36 or alpha 2 precursor or X3 or b or X49 or X29 or 1 precursor or X11 or X1 or 4 precursor or X2 or TM-PAP precursor or X38 or X23 or C or X25 or…	VDVECPDVNIEGPEGK	Carbamidomethyl@N-term; Carbamidomethyl(C)@5	907.417	2		1	1
AHNAK	neuroblast differentiation-associated protein AHNAK; isoform 7 precursor or hBACHb or X6 or b precursor or X18 or X24 or 7 or X44 or X27 or d or PAP precursor or X30 or hBACHa or MRP7 or hBACHd or g or 6 preproprotein or 3 preproprotein or X41 or e or X36 or alpha 2 precursor or X3 or b or X49 or X29 or 1 precursor or X11 or X1 or 4 precursor or X2 or TM-PAP precursor or X38 or X23 or C or X25 or…	VEGDLKGPEVDLK		699.877	2	missed K-G@6	1	1
AHNAK	neuroblast differentiation-associated protein AHNAK; isoform 7 precursor or hBACHb or X6 or b precursor or X18 or X24 or 7 or X44 or X27 or d or PAP precursor or X30 or hBACHa or MRP7 or hBACHd or g or 6 preproprotein or 3 preproprotein or X41 or e or X36 or alpha 2 precursor or X3 or b or X49 or X29 or 1 precursor or X11 or X1 or 4 precursor or X2 or TM-PAP precursor or X38 or X23 or C or X25 or…	VEGDLKGPEVDLK		466.921	3	missed K-G@6	1	1	1	1
AHNAK	neuroblast differentiation-associated protein AHNAK; isoform 7 precursor or hBACHb or X6 or b precursor or X18 or X24 or 7 or X44 or X27 or d or PAP precursor or X30 or hBACHa or MRP7 or hBACHd or g or 6 preproprotein or 3 preproprotein or X41 or e or X36 or alpha 2 precursor or X3 or b or X49 or X29 or 1 precursor or X11 or X1 or 4 precursor or X2 or TM-PAP precursor or X38 or X23 or C or X25 or…	VEGDLKGPEVDLK	Biotin(K)@6	812.916	2	missed K-G@6	1
AHNAK	neuroblast differentiation-associated protein AHNAK; isoform 7 precursor or hBACHb or X6 or b precursor or X18 or X24 or 7 or X44 or X27 or d or PAP precursor or X30 or hBACHa or MRP7 or hBACHd or g or 6 preproprotein or 3 preproprotein or X41 or e or X36 or alpha 2 precursor or X3 or b or X49 or X29 or 1 precursor or X11 or X1 or 4 precursor or X2 or TM-PAP precursor or X38 or X23 or C or X25 or…	VEGDLKGPEVDLK	Carbamidomethyl(D)@4	485.928	3	missed K-G@6		1
AHNAK	neuroblast differentiation-associated protein AHNAK; isoform 7 precursor or hBACHb or X6 or b precursor or X18 or X24 or 7 or X44 or X27 or d or PAP precursor or X30 or hBACHa or MRP7 or hBACHd or g or 6 preproprotein or 3 preproprotein or X41 or e or X36 or alpha 2 precursor or X3 or b or X49 or X29 or 1 precursor or X11 or X1 or 4 precursor or X2 or TM-PAP precursor or X38 or X23 or C or X25 or…	VEGDLKGPEVDLK	Carbamidomethyl(E)@9	728.388	2	missed K-G@6	1
AHNAK	neuroblast differentiation-associated protein AHNAK; isoform 7 precursor or hBACHb or X6 or b precursor or X18 or X24 or 7 or X44 or X27 or d or PAP precursor or X30 or hBACHa or MRP7 or hBACHd or g or 6 preproprotein or 3 preproprotein or X41 or e or X36 or alpha 2 precursor or X3 or b or X49 or X29 or 1 precursor or X11 or X1 or 4 precursor or X2 or TM-PAP precursor or X38 or X23 or C or X25 or…	VEGDLKGPEVDLK	Carbamidomethyl(E)@9	485.928	3	missed K-G@6		1
AHNAK	neuroblast differentiation-associated protein AHNAK; isoform 7 precursor or hBACHb or X6 or b precursor or X18 or X24 or 7 or X44 or X27 or d or PAP precursor or X30 or hBACHa or MRP7 or hBACHd or g or 6 preproprotein or 3 preproprotein or X41 or e or X36 or alpha 2 precursor or X3 or b or X49 or X29 or 1 precursor or X11 or X1 or 4 precursor or X2 or TM-PAP precursor or X38 or X23 or C or X25 or…	VEGDLKGPEVDLK	Carbamidomethyl(K)@6	728.388	2	missed K-G@6	1
AHNAK	neuroblast differentiation-associated protein AHNAK; isoform 7 precursor or hBACHb or X6 or b precursor or X18 or X24 or 7 or X44 or X27 or d or PAP precursor or X30 or hBACHa or MRP7 or hBACHd or g or 6 preproprotein or 3 preproprotein or X41 or e or X36 or alpha 2 precursor or X3 or b or X49 or X29 or 1 precursor or X11 or X1 or 4 precursor or X2 or TM-PAP precursor or X38 or X23 or C or X25 or…	VEGDLKGPEVDLK	Carbamidomethyl(K)@6	485.928	3	missed K-G@6	1	1
AHNAK	neuroblast differentiation-associated protein AHNAK; isoform 7 precursor or hBACHb or X6 or b precursor or X18 or X24 or 7 or X44 or X27 or d or PAP precursor or X30 or hBACHa or MRP7 or hBACHd or g or 6 preproprotein or 3 preproprotein or X41 or e or X36 or alpha 2 precursor or X3 or b or X49 or X29 or 1 precursor or X11 or X1 or 4 precursor or X2 or TM-PAP precursor or X38 or X23 or C or X25 or…	VEGDLKGPEVDLK	Carbamidomethyl@N-term	485.928	3	missed K-G@6	1
AHNAK	neuroblast differentiation-associated protein AHNAK; isoform 7 precursor or hBACHb or X6 or b precursor or X18 or X24 or 7 or X44 or X27 or d or PAP precursor or X30 or hBACHa or MRP7 or hBACHd or g or 6 preproprotein or 3 preproprotein or X41 or e or X36 or alpha 2 precursor or X3 or b or X49 or X29 or 1 precursor or X11 or X1 or 4 precursor or X2 or TM-PAP precursor or X38 or X23 or C or X25 or…	VEGDLKGPEVDLK	Methyl(K)@6	471.593	3	missed K-G@6		1
AHNAK	neuroblast differentiation-associated protein AHNAK; isoform 7 precursor or hBACHb or X6 or b precursor or X18 or X24 or 7 or X44 or X27 or d or PAP precursor or X30 or hBACHa or MRP7 or hBACHd or g or 6 preproprotein or 3 preproprotein or X41 or e or X36 or alpha 2 precursor or X3 or b or X49 or X29 or 1 precursor or X11 or X1 or 4 precursor or X2 or TM-PAP precursor or X38 or X23 or C or X25 or…	VEGDLKGPEVDLKGPK		420.985	4	missed K-G@6; missed K-G@13	1	1
AHNAK	neuroblast differentiation-associated protein AHNAK; isoform 7 precursor or hBACHb or X6 or b precursor or X18 or X24 or 7 or X44 or X27 or d or PAP precursor or X30 or hBACHa or MRP7 or hBACHd or g or 6 preproprotein or 3 preproprotein or X41 or e or X36 or alpha 2 precursor or X3 or b or X49 or X29 or 1 precursor or X11 or X1 or 4 precursor or X2 or TM-PAP precursor or X38 or X23 or C or X25 or…	VKGDVDISLPK		585.84	2	missed K-G@2	1	1
AHNAK	neuroblast differentiation-associated protein AHNAK; isoform X8	APDLDIEGPEGK		620.806	2	cleaved D-A@N-term		1
AHNAK	neuroblast differentiation-associated protein AHNAK; isoform X8	APDVEVQGPDWHLK		530.935	3	cleaved D-A@N-term	1	1
AHNAK	neuroblast differentiation-associated protein AHNAK; isoform X8	DVVVSGPKVDIEAPDVSLEGPEGK	Carbamidomethyl@N-term	831.762	3	cleaved A-D@N-term; missed K-V@8		1
AHNAK	neuroblast differentiation-associated protein AHNAK; isoform X8	DYDVTVPK		468.737	2	cleaved G-D@N-term	1	1
AHNAK	neuroblast differentiation-associated protein AHNAK; isoform X8	PKVSMPDVDLNLK	Carboxy(K)@2	750.392	2	cleaved A-P@N-term; missed K-V@2	1		1	1
AHNAK	neuroblast differentiation-associated protein AHNAK; isoform X8	PKVSMPDVDLNLK	Carboxy(K)@2	500.597	3	cleaved A-P@N-term; missed K-V@2		1
AHNAK	neuroblast differentiation-associated protein AHNAK; isoform X8	VPDVEIK		400.232	2					1
AHNAK	neuroblast differentiation-associated protein AHNAK; isoform X9	APDVDVHGPDWNLK	Methyl(D)@3	526.263	3	cleaved N-A@N-term	1
AHNAK	neuroblast differentiation-associated protein AHNAK; isoform X9	APDVDVQGPDWHLK		788.891	2	cleaved N-A@N-term	1
AHNAK	neuroblast differentiation-associated protein AHNAK; isoform X9	APDVDVQGPDWHLK		526.263	3	cleaved N-A@N-term	1	1
AHNAK	neuroblast differentiation-associated protein AHNAK; isoform X9	APDVEVQGK		471.748	2	cleaved N-A@N-term	1	1
AHNAK	neuroblast differentiation-associated protein AHNAK; isoform X9	DIDVSGPKVDIDTPDIDIHGPEGK		633.817	4	cleaved A-D@N-term; missed K-V@8		1
AHNAK	neuroblast differentiation-associated protein AHNAK; isoform X9	DINAPDVDVQGPDWHLK	Dicarbamidomethyl(D)@1	508.999	4	cleaved V-D@N-term	1
AHNAK	neuroblast differentiation-associated protein AHNAK; isoform X9	DVDVNIAGPDAALK	Oxidation(D)@10	707.365	2	cleaved P-D@N-term	1
AHNAK	neuroblast differentiation-associated protein AHNAK; isoform X9	DVDVNIAGPDAALK	Oxidation(K)@14	707.365	2	cleaved P-D@N-term	1	1
AHNAK	neuroblast differentiation-associated protein AHNAK; isoform X9	EASIQAGAGDGEWEESEVK	Carbamidomethyl@N-term	1024.96	2	cleaved A-E@N-term	1	1
AHNAK	neuroblast differentiation-associated protein AHNAK; isoform X9	EASIQAGAGDGEWEESEVK	Carbamidomethyl@N-term	683.64	3	cleaved A-E@N-term		1
AHNAK	neuroblast differentiation-associated protein AHNAK; isoform X9	EVDVTLPKADIDISGPNVDVDVPDVNIEGPDAK		1149.25	3	cleaved P-E@N-term; missed K-A@8	1
AHNAK	neuroblast differentiation-associated protein AHNAK; isoform X9	EVNLNAPDVDVHGPDWNLK	Methyl(D)@8	716.024	3	cleaved P-E@N-term	1
AHNAK	neuroblast differentiation-associated protein AHNAK; isoform X9	EVNLNAPDVDVHGPDWNLK	Pro->pyro-Glu(P)@7	716.012	3	cleaved P-E@N-term		1
AHNAK	neuroblast differentiation-associated protein AHNAK; isoform X9	FSMPGFKGEGPDVDVSL	Ser->LacticAcid(S)@16	883.919	2	cleaved L-P@C-term; missed K-G@7		1
AHNAK	neuroblast differentiation-associated protein AHNAK; isoform X9	FSMPGFKGEGPDVDVSL	Ser->LacticAcid(S)@16	589.615	3	cleaved L-P@C-term; missed K-G@7	1
AHNAK	neuroblast differentiation-associated protein AHNAK; isoform X9	GPKVDIDTPDIDIHGPEGK		668.341	3	cleaved S-G@N-term; missed K-V@3	1	1
AHNAK	neuroblast differentiation-associated protein AHNAK; isoform X9	GPKVDIDVPDVNIEGPEGK	Oxidation(P)@9	997.507	2	cleaved S-G@N-term; missed K-V@3		1
AHNAK	neuroblast differentiation-associated protein AHNAK; isoform X9	GPKVDIDVPDVNIEGPEGK	Oxidation(P)@9	665.341	3	cleaved S-G@N-term; missed K-V@3	1	1
AHNAK	neuroblast differentiation-associated protein AHNAK; isoform X9	IEGPDLNVEGPEGGLK	Methyl(D)@5	819.423	2	cleaved N-I@N-term	1
AHNAK	neuroblast differentiation-associated protein AHNAK; isoform X9	INAPDVDVQGPDWHLK		601.972	3	cleaved D-I@N-term		1
AHNAK	neuroblast differentiation-associated protein AHNAK; isoform X9	ISMPDIDLNLKG		658.35	2	cleaved G-P@C-term; missed K-G@11	1
AHNAK	neuroblast differentiation-associated protein AHNAK; isoform X9	ISMPDLDLNLKG		658.35	2	cleaved G-P@C-term; missed K-G@11	1
AHNAK	neuroblast differentiation-associated protein AHNAK; isoform X9	KGDVPSVGLEGPDVDLQGPEAK	Hex(S)@6	790.395	3	cleaved I-K@N-term; missed K-G@1		1
AHNAK	neuroblast differentiation-associated protein AHNAK; isoform X9	LDIKGPEVDVSGPK	Carbamidomethyl@N-term	504.275	3	cleaved S-L@N-term; missed K-G@4	1	1
AHNAK	neuroblast differentiation-associated protein AHNAK; isoform X9	PDIDIHGPDAK		589.296	2	cleaved A-P@N-term	1
AHNAK	neuroblast differentiation-associated protein AHNAK; isoform X9	PDIDITGPK		478.258	2	cleaved K-P@N-term		1
AHNAK	neuroblast differentiation-associated protein AHNAK; isoform X9	SGPQGHLESGSGK		414.202	3	cleaved V-S@N-term	1
AHNAK	neuroblast differentiation-associated protein AHNAK; isoform X9	SLDVTVPEAELNLETPEISVGGK		1199.12	2	cleaved P-S@N-term	1
AHNAK	neuroblast differentiation-associated protein AHNAK; isoform X9	SLDVTVPEAELNLETPEISVGGK		799.751	3	cleaved P-S@N-term	1	1
AHNAK	neuroblast differentiation-associated protein AHNAK; isoform X9	SLEISAPK		422.742	2	cleaved P-S@N-term		1
AHNAK	neuroblast differentiation-associated protein AHNAK; isoform X9	SPSLDVTVPEAELNLETPEISVGGKG		880.12	3	cleaved G-K@C-term; missed K-G@25	1
AHNAK	neuroblast differentiation-associated protein AHNAK; isoform X9	TEISNVDVETQSGK		753.868	2	cleaved L-T@N-term	1	1
AHNAK	neuroblast differentiation-associated protein AHNAK; isoform X9	TEISNVDVETQSGK		502.914	3	cleaved L-T@N-term	1	1
AHNAK	neuroblast differentiation-associated protein AHNAK; isoform X9	TEISNVDVETQSGK	Carbamidomethyl(K)@14	782.378	2	cleaved L-T@N-term	1	1
AHNAK	neuroblast differentiation-associated protein AHNAK; isoform X9	TVGGGLPGIGVQGLEGNLQMPGIK	Oxidation(P)@7	770.083	3	cleaved P-T@N-term	1	1
AHNAK	neuroblast differentiation-associated protein AHNAK; isoform X9	VDVETQSGK		481.743	2	cleaved N-V@N-term	1
AHNAK	neuroblast differentiation-associated protein AHNAK; isoform unknown	ADIDVSGPKVDIEGPDVNIEGPEGK		850.757	3	missed K-V@9	1	1	1	1
AHNAK	neuroblast differentiation-associated protein AHNAK; isoform unknown	ADVDISGPKVDIEGPDVNIEGPEGK		850.757	3	missed K-V@9	1	1		1
AHNAK	neuroblast differentiation-associated protein AHNAK; isoform unknown	ADVVVSGPKVDVEVPDVSLEGPEGK		841.106	3	missed K-V@9		1	1
AHNAK	neuroblast differentiation-associated protein AHNAK; isoform unknown	AGAISASGPELQGAGHSK		819.416	2		1	1	1
AHNAK	neuroblast differentiation-associated protein AHNAK; isoform unknown	AGAISASGPELQGAGHSK		546.613	3		1	1		1
AHNAK	neuroblast differentiation-associated protein AHNAK; isoform unknown	AGAISASGPELQGAGHSK		410.211	4		1
AHNAK	neuroblast differentiation-associated protein AHNAK; isoform unknown	AGAISASGPELQGAGHSK	Carbamidomethyl(K)@18	565.62	3		1	1
AHNAK	neuroblast differentiation-associated protein AHNAK; isoform unknown	AGAISASGPELQGAGHSK	Carbamidomethyl@N-term	565.62	3			1
AHNAK	neuroblast differentiation-associated protein AHNAK; isoform unknown	AGAISASGPELQGAGHSK	Deamidated(Q)@12	546.941	3		1	1
AHNAK	neuroblast differentiation-associated protein AHNAK; isoform unknown	AGAISASGPELQGAGHSK	Delta:H(2)C(2)@N-term	832.424	2		1
AHNAK	neuroblast differentiation-associated protein AHNAK; isoform unknown	AGAISASGPELQGAGHSK	Delta:H(2)C(2)@N-term	555.285	3		1	1
AHNAK	neuroblast differentiation-associated protein AHNAK; isoform unknown	AGAISASGPELQGAGHSKLQVTMPGIK	Biotin(K)@18	944.49	3	missed K-L@18		1
AHNAK	neuroblast differentiation-associated protein AHNAK; isoform unknown	AKGEVDVDVPK		578.814	2	missed K-G@2	1	1
AHNAK	neuroblast differentiation-associated protein AHNAK; isoform unknown	AKGEVDVDVPK	Carbamidomethyl@N-term	607.325	2	missed K-G@2	1	1
AHNAK	neuroblast differentiation-associated protein AHNAK; isoform unknown	AKGEVDVDVPKLEGDLK	Methyl(D)@15	609.335	3	missed K-G@2; missed K-L@11	1	1
AHNAK	neuroblast differentiation-associated protein AHNAK; isoform unknown	DDGVFVQEVTQNSPAAR		916.942	2		1	1
AHNAK	neuroblast differentiation-associated protein AHNAK; isoform unknown	DDGVFVQEVTQNSPAAR	Deamidated(N)@12	917.434	2		1	1
AHNAK	neuroblast differentiation-associated protein AHNAK; isoform unknown	DDGVFVQEVTQNSPAAR	Deamidated(Q)@11	917.434	2			1
AHNAK	neuroblast differentiation-associated protein AHNAK; isoform unknown	DDGVFVQEVTQNSPAAR	Deamidated(Q)@7	917.434	2		1
AHNAK	neuroblast differentiation-associated protein AHNAK; isoform unknown	DIDISSPEFK		575.785	2		1
AHNAK	neuroblast differentiation-associated protein AHNAK; isoform unknown	EGDQIVGATIYFDNLQSGEVTQLLNTMGHHTVGLK	Carbamidomethyl@N-term; Deamidated(N)@14	641.487	6			1
AHNAK	neuroblast differentiation-associated protein AHNAK; isoform unknown	EGDQIVGATIYFDNLQSGEVTQLLNTMGHHTVGLK	Deamidated(N)@14; Carbamidomethyl(E)@19	641.487	6		1	1
AHNAK	neuroblast differentiation-associated protein AHNAK; isoform unknown	EGDQIVGATIYFDNLQSGEVTQLLNTMGHHTVGLK	Deamidated(N)@14; Carbamidomethyl(E)@19; Deamidated(N)@25	769.78	5			1
AHNAK	neuroblast differentiation-associated protein AHNAK; isoform unknown	EGDQIVGATIYFDNLQSGEVTQLLNTMGHHTVGLK	Deamidated(Q)@16; Carbamidomethyl(E)@19	641.487	6		1
AHNAK	neuroblast differentiation-associated protein AHNAK; isoform unknown	EGDQIVGATIYFDNLQSGEVTQLLNTMGHHTVGLK	Deamidated(Q)@16; Carbamidomethyl(S)@17	961.727	4		1
AHNAK	neuroblast differentiation-associated protein AHNAK; isoform unknown	EGDQIVGATIYFDNLQSGEVTQLLNTMGHHTVGLK	Deamidated(Q)@16; Carbamidomethyl(S)@17	769.583	5		1
AHNAK	neuroblast differentiation-associated protein AHNAK; isoform unknown	EGDQIVGATIYFDNLQSGEVTQLLNTMGHHTVGLK	Dicarbamidomethyl(D)@13; Deamidated(N)@14	650.991	6		1
AHNAK	neuroblast differentiation-associated protein AHNAK; isoform unknown	ELLLPNWQGSGSHGLTIAQR		1089.08	2		1	1
AHNAK	neuroblast differentiation-associated protein AHNAK; isoform unknown	ELLLPNWQGSGSHGLTIAQR		726.387	3		1	1		1
AHNAK	neuroblast differentiation-associated protein AHNAK; isoform unknown	ELLLPNWQGSGSHGLTIAQR		545.042	4		1
AHNAK	neuroblast differentiation-associated protein AHNAK; isoform unknown	ELLLPNWQGSGSHGLTIAQR	Deamidated(N)@6	726.715	3			1
AHNAK	neuroblast differentiation-associated protein AHNAK; isoform unknown	ELLLPNWQGSGSHGLTIAQRDDGVFVQEVTQNSPAAR		998.507	4	missed R-D@20		1
AHNAK	neuroblast differentiation-associated protein AHNAK; isoform unknown	ELLLPNWQGSGSHGLTIAQRDDGVFVQEVTQNSPAAR		666.007	6	missed R-D@20	1
AHNAK	neuroblast differentiation-associated protein AHNAK; isoform unknown	ELLLPNWQGSGSHGLTIAQRDDGVFVQEVTQNSPAAR	Deamidated(N)@32	998.753	4	missed R-D@20		1
AHNAK	neuroblast differentiation-associated protein AHNAK; isoform unknown	FSMPGFKGEGPDGDVK	Oxidation(M)@3; Trimethyl(K)@16	575.943	3	missed K-G@7	1	1
AHNAK	neuroblast differentiation-associated protein AHNAK; isoform unknown	FSMPGFKGEGPDGDVK	Trimethyl(K)@16	855.414	2	missed K-G@7	1	1
AHNAK	neuroblast differentiation-associated protein AHNAK; isoform unknown	FSMPGFKGEGPDGDVK	Trimethyl(K)@16	570.612	3	missed K-G@7	1	1
AHNAK	neuroblast differentiation-associated protein AHNAK; isoform unknown	FSMPGFKGEGPDGDVKLPK	Trimethyl(K)@16	683.356	3	missed K-G@7; missed K-L@16	1	1
AHNAK	neuroblast differentiation-associated protein AHNAK; isoform unknown	GDRSPEPGQTWTR		743.855	2	missed R-S@3	1	1
AHNAK	neuroblast differentiation-associated protein AHNAK; isoform unknown	GDRSPEPGQTWTR		496.239	3	missed R-S@3	1	1
AHNAK	neuroblast differentiation-associated protein AHNAK; isoform unknown	GDRSPEPGQTWTR	Phospho(S)@4	783.838	2	missed R-S@3	1	1
AHNAK	neuroblast differentiation-associated protein AHNAK; isoform unknown	GDRSPEPGQTWTR	Phospho(S)@4	522.895	3	missed R-S@3	1
AHNAK	neuroblast differentiation-associated protein AHNAK; isoform unknown	GDVDVSAPK		444.227	2		1	1
AHNAK	neuroblast differentiation-associated protein AHNAK; isoform unknown	GDVDVSAPKLEGELK		519.61	3	missed K-L@9	1	1
AHNAK	neuroblast differentiation-associated protein AHNAK; isoform unknown	GDVDVSVPEVEGK		665.33	2		1	1	1	1
AHNAK	neuroblast differentiation-associated protein AHNAK; isoform unknown	GDVDVSVPEVEGK		443.889	3		1	1
AHNAK	neuroblast differentiation-associated protein AHNAK; isoform unknown	GDVDVSVPEVEGK	Carbamidomethyl@N-term	693.841	2		1	1
AHNAK	neuroblast differentiation-associated protein AHNAK; isoform unknown	GEVDVDVPK		479.248	2		1	1		1
AHNAK	neuroblast differentiation-associated protein AHNAK; isoform unknown	GEVDVDVPK	Carbamidomethyl@N-term	507.759	2		1
AHNAK	neuroblast differentiation-associated protein AHNAK; isoform unknown	GEVDVDVPKLEGDLK	Methyl(D)@13	813.933	2	missed K-L@9	1
AHNAK	neuroblast differentiation-associated protein AHNAK; isoform unknown	GEVDVDVPKLEGDLK	Methyl(D)@13	542.958	3	missed K-L@9	1
AHNAK	neuroblast differentiation-associated protein AHNAK; isoform unknown	GEVDVDVPKLEGDLK	Methyl(E)@11	542.958	3	missed K-L@9	1
AHNAK	neuroblast differentiation-associated protein AHNAK; isoform unknown	GPHVDVSGPDIDIEGPEGK		959.463	2		1	1
AHNAK	neuroblast differentiation-associated protein AHNAK; isoform unknown	GPHVDVSGPDIDIEGPEGK		639.978	3		1	1	1	1
AHNAK	neuroblast differentiation-associated protein AHNAK; isoform unknown	GPHVDVSGPDIDIEGPEGK		480.235	4		1
AHNAK	neuroblast differentiation-associated protein AHNAK; isoform unknown	GPHVDVSGPDIDIEGPEGK	Carbamidomethyl@N-term	987.974	2		1	1
AHNAK	neuroblast differentiation-associated protein AHNAK; isoform unknown	GPHVDVSGPDIDIEGPEGK	Carbamidomethyl@N-term	658.985	3		1	1
AHNAK	neuroblast differentiation-associated protein AHNAK; isoform unknown	GPKIKGDVDVSVPEVEGK		618.339	3	missed K-I@3; missed K-G@5	1
AHNAK	neuroblast differentiation-associated protein AHNAK; isoform unknown	GPKVDINAPDVGVQGPDWHLK	Deamidated(N)@7	748.387	3	missed K-V@3	1	1
AHNAK	neuroblast differentiation-associated protein AHNAK; isoform unknown	IKGDVDVSAPK		564.817	2	missed K-G@2	1	1		1
AHNAK	neuroblast differentiation-associated protein AHNAK; isoform unknown	IKGDVDVSAPK	Carbamidomethyl(D)@6	593.327	2	missed K-G@2		1
AHNAK	neuroblast differentiation-associated protein AHNAK; isoform unknown	IKGDVDVSAPK	Methyl(S)@8; Oxidation(P)@10	579.822	2	missed K-G@2	1	1
AHNAK	neuroblast differentiation-associated protein AHNAK; isoform unknown	ISMPDLDLHLK		641.347	2		1	1
AHNAK	neuroblast differentiation-associated protein AHNAK; isoform unknown	ISMPDLDLHLK		427.901	3		1	1	1	1
AHNAK	neuroblast differentiation-associated protein AHNAK; isoform unknown	ISMPDLDLHLK	Carbamidomethyl(H)@9	446.908	3		1
AHNAK	neuroblast differentiation-associated protein AHNAK; isoform unknown	ISMPDLDLHLK	Carbamidomethyl@N-term	446.908	3		1	1
AHNAK	neuroblast differentiation-associated protein AHNAK; isoform unknown	ISMPDLDLHLK	Oxidation(M)@3	649.345	2		1	1
AHNAK	neuroblast differentiation-associated protein AHNAK; isoform unknown	ISMPDLDLHLK	Oxidation(M)@3	433.232	3		1	1
AHNAK	neuroblast differentiation-associated protein AHNAK; isoform unknown	ISMPDVDFNLK		639.824	2		1	1
AHNAK	neuroblast differentiation-associated protein AHNAK; isoform unknown	ISMPDVDFNLK		426.885	3		1	1
AHNAK	neuroblast differentiation-associated protein AHNAK; isoform unknown	ISMPDVDFNLK	Deamidated(N)@9	640.316	2		1	1
AHNAK	neuroblast differentiation-associated protein AHNAK; isoform unknown	ISMPDVDFNLK	Oxidation(M)@3	647.821	2		1	1
AHNAK	neuroblast differentiation-associated protein AHNAK; isoform unknown	ISMPDVNLNLK		622.339	2		1	1
AHNAK	neuroblast differentiation-associated protein AHNAK; isoform unknown	ISMPDVNLNLK		415.229	3		1	1
AHNAK	neuroblast differentiation-associated protein AHNAK; isoform unknown	ISMPDVNLNLK	Deamidated(N)@9	622.831	2			1
AHNAK	neuroblast differentiation-associated protein AHNAK; isoform unknown	ISMPDVNLNLK	Oxidation(M)@3	630.337	2		1	1
AHNAK	neuroblast differentiation-associated protein AHNAK; isoform unknown	LDADMPEVAVEGPNGK		821.393	2		1	1
AHNAK	neuroblast differentiation-associated protein AHNAK; isoform unknown	LDADMPEVAVEGPNGK	Ammonia-loss(N)@14	812.88	2		1
AHNAK	neuroblast differentiation-associated protein AHNAK; isoform unknown	LDADMPEVAVEGPNGK	Carbamidomethyl@N-term; Deamidated(N)@14	850.396	2		1	1
AHNAK	neuroblast differentiation-associated protein AHNAK; isoform unknown	LDADMPEVAVEGPNGK	Deamidated(N)@14	821.885	2		1	1	1	1
AHNAK	neuroblast differentiation-associated protein AHNAK; isoform unknown	LDADMPEVAVEGPNGK	Deamidated(N)@14	548.259	3		1	1
AHNAK	neuroblast differentiation-associated protein AHNAK; isoform unknown	LDADMPEVAVEGPNGK	Deamidated(N)@14; Carbamidomethyl(K)@16	850.396	2			1
AHNAK	neuroblast differentiation-associated protein AHNAK; isoform unknown	LDADMPEVAVEGPNGK	Oxidation(M)@5; Deamidated(N)@14	829.883	2		1	1
AHNAK	neuroblast differentiation-associated protein AHNAK; isoform unknown	LDADMPEVAVEGPNGK	Oxidation(M)@5; Deamidated(N)@14	553.591	3		1	1
AHNAK	neuroblast differentiation-associated protein AHNAK; isoform unknown	LDADMPEVAVEGPNGKWK	Deamidated(N)@14	652.984	3	missed K-W@16	1	1
AHNAK	neuroblast differentiation-associated protein AHNAK; isoform unknown	LEGDLTGPSVDVEVPDVELECPDAK	Carbamidomethyl(C)@21	895.093	3		1	1	1
AHNAK	neuroblast differentiation-associated protein AHNAK; isoform unknown	LEGDLTGPSVDVEVPDVELECPDAK	Carbamidomethyl(C)@21	671.572	4		1	1
AHNAK	neuroblast differentiation-associated protein AHNAK; isoform unknown	LEGDLTGPSVDVEVPDVELECPDAK	Carbamidomethyl(C)@21; Carbamidomethyl(K)@25	914.101	3		1	1
AHNAK	neuroblast differentiation-associated protein AHNAK; isoform unknown	LEGDLTGPSVDVEVPDVELECPDAK	Carbamidomethyl@N-term; Carbamidomethyl(C)@21	914.101	3		1	1
AHNAK	neuroblast differentiation-associated protein AHNAK; isoform unknown	LEGDLTGPSVDVEVPDVELECPDAK	Delta:H(2)C(2)@N-term; Carbamidomethyl(C)@21	903.765	3		1
AHNAK	neuroblast differentiation-associated protein AHNAK; isoform unknown	LEGELKGPELDVK		476.264	3	missed K-G@6	1	1
AHNAK	neuroblast differentiation-associated protein AHNAK; isoform unknown	LKSEDGVEGDLGETQSR	Phospho(S)@3	950.42	2	missed K-S@2	1	1
AHNAK	neuroblast differentiation-associated protein AHNAK; isoform unknown	LKSEDGVEGDLGETQSR	Phospho(S)@3	633.949	3	missed K-S@2	1	1
AHNAK	neuroblast differentiation-associated protein AHNAK; isoform unknown	LQVTMPGIK		493.789	2		1	1
AHNAK	neuroblast differentiation-associated protein AHNAK; isoform unknown	LQVTMPGIK	Oxidation(M)@5	501.786	2		1	1
AHNAK	neuroblast differentiation-associated protein AHNAK; isoform unknown	RVTAYTVDVTGR		669.362	2	missed R-V@1	1	1
AHNAK	neuroblast differentiation-associated protein AHNAK; isoform unknown	RVTAYTVDVTGR		446.577	3	missed R-V@1	1	1
AHNAK	neuroblast differentiation-associated protein AHNAK; isoform unknown	RVTAYTVDVTGREGAK		861.96	2	missed R-V@1; missed R-E@12	1	1
AHNAK	neuroblast differentiation-associated protein AHNAK; isoform unknown	RVTAYTVDVTGREGAK		574.976	3	missed R-V@1; missed R-E@12	1	1
AHNAK	neuroblast differentiation-associated protein AHNAK; isoform unknown	SEDGVEGDLGETQSR		789.848	2		1	1		1
AHNAK	neuroblast differentiation-associated protein AHNAK; isoform unknown	SEDGVEGDLGETQSR		526.901	3		1	1
AHNAK	neuroblast differentiation-associated protein AHNAK; isoform unknown	SEDGVEGDLGETQSR	Carbamidomethyl@N-term	818.358	2			1
AHNAK	neuroblast differentiation-associated protein AHNAK; isoform unknown	SPEPGQTWTR		579.781	2		1	1
AHNAK	neuroblast differentiation-associated protein AHNAK; isoform unknown	VDIEGPDVNIEGPEGK		834.41	2		1	1	1	1
AHNAK	neuroblast differentiation-associated protein AHNAK; isoform unknown	VDIEGPDVNIEGPEGK		556.609	3		1	1
AHNAK	neuroblast differentiation-associated protein AHNAK; isoform unknown	VDIEGPDVNIEGPEGK	Carbamidomethyl(K)@16	862.921	2		1	1
AHNAK	neuroblast differentiation-associated protein AHNAK; isoform unknown	VDIEGPDVNIEGPEGK	Carbamidomethyl(K)@16	575.616	3		1
AHNAK	neuroblast differentiation-associated protein AHNAK; isoform unknown	VDIEGPDVNIEGPEGK	Carbamidomethyl@N-term	862.921	2		1	1
AHNAK	neuroblast differentiation-associated protein AHNAK; isoform unknown	VDIEGPDVNIEGPEGK	Cation:Na(D)@7	563.936	3		1	1
AHNAK	neuroblast differentiation-associated protein AHNAK; isoform unknown	VDIEGPDVNIEGPEGK	Deamidated(N)@9	834.902	2		1	1
AHNAK	neuroblast differentiation-associated protein AHNAK; isoform unknown	VDIEGPDVNIEGPEGK	Delta:H(2)C(2)@N-term	847.418	2		1	1
AHNAK	neuroblast differentiation-associated protein AHNAK; isoform unknown	VDINAPDVGVQGPDWHLK	Deamidated(N)@4	980.992	2		1	1
AHNAK	neuroblast differentiation-associated protein AHNAK; isoform unknown	VDINAPDVGVQGPDWHLK	Deamidated(N)@4	654.33	3		1	1		1
AHNAK	neuroblast differentiation-associated protein AHNAK; isoform unknown	VDVNAPDVQAPDWHLK	Deamidated(N)@4; Dehydrated(D)@12; Trp->Kynurenin(W)@13	597.628	3		1	1
AHNAK	neuroblast differentiation-associated protein AHNAK; isoform unknown	VDVNAPDVQAPDWHLK	Dehydrated(D)@12; Trp->Kynurenin(W)@13	895.447	2		1	1
AHNAK	neuroblast differentiation-associated protein AHNAK; isoform unknown	VDVNAPDVQAPDWHLK	Dehydrated(D)@12; Trp->Kynurenin(W)@13	597.3	3		1	1
AHNAK	neuroblast differentiation-associated protein AHNAK; isoform unknown	VTAYTVDVTGR		591.312	2		1	1	1
AHNAK	neuroblast differentiation-associated protein AHNAK; isoform unknown	VTAYTVDVTGREGAK		783.91	2	missed R-E@11	1	1
AHNAK	neuroblast differentiation-associated protein AHNAK; isoform unknown	VTAYTVDVTGREGAK		522.942	3	missed R-E@11	1	1
AHNAK2	protein AHNAK2	AEVTAPDVEVSLPSVEVDVQAPRA	Dimethyl(R)@23	836.106	3	cleaved A-K@C-term; missed R-A@23	1	1
AHNAK2	protein AHNAK2	FWLPNIGFSSSVDETGVDSK		729.02	3	cleaved W-F@N-term	1	1
AHNAK2	protein AHNAK2	GPLPFQMPGMRLPETQVLPGEIDETPLSK		1059.88	3	cleaved K-P@C-term; missed R-L@11	1
AHNAK2	protein AHNAK2	IPSLGFAKPDLR		438.591	3	cleaved H-I@N-term	1	1
AHNAK2	protein AHNAK2	SAPIQTQPEAR		599.315	2	cleaved R-P@C-term	1
AHNAK2	protein AHNAK2	TLEGQAQETAVAQRK		543.957	3	cleaved K-P@C-term; missed R-K@14	1
AHNAK2	protein AHNAK2; isoform X1	SRPEAVQEATEVTLK	Protein Terminal Acetyl@N-term; Dioxidation(R)@2; Oxidation(P)@3	874.439	2	cleaved M-S@N-term	1
AHNAK2	protein AHNAK2; isoform unknown	AALAPELALEIPSGSQADIPLPK	Oxidation(D)@18; Dioxidation(P)@20	783.756	3		1	1
AHNAK2	protein AHNAK2; isoform unknown	AEVTAPDVEVSLPSVEVDVQAPR	Methyl(D)@18	807.755	3		1	1
AHNAK2	protein AHNAK2; isoform unknown	AGVLEELGPWGDSLEETGAATGSR	Ser->LacticAcid(S)@23; Deamidated(R)@24	796.712	3		1	1
AHNAK2	protein AHNAK2; isoform unknown	AKADVSLPSMQGDLK	Carbamyl@N-term	801.911	2	missed K-A@2	1
AHNAK2	protein AHNAK2; isoform unknown	AKADVSLPSMQGDLK	Formyl(K)@2	794.406	2	missed K-A@2		1
AHNAK2	protein AHNAK2; isoform unknown	ASSTDMPSQISVVNVDQLWEDSVLTVK	Dioxidation(W)@19	994.153	3		1	1
AHNAK2	protein AHNAK2; isoform unknown	EDTDVADGCRETPTK	Carbamidomethyl(C)@9	565.249	3	missed R-E@10	1	1
AHNAK2	protein AHNAK2; isoform unknown	EEGELIGPVGTGLDSR	Oxidation(P)@8	822.907	2		1
AHNAK2	protein AHNAK2; isoform unknown	EKEDTDVADGCRETPTK	Carbamidomethyl(C)@11	650.962	3	missed K-E@2; missed R-E@12	1	1
AHNAK2	protein AHNAK2; isoform unknown	FKIPSLGWSPSK		449.587	3	missed K-I@2	1
AHNAK2	protein AHNAK2; isoform unknown	FKMPSFGVSAPGK		451.573	3	missed K-M@2	1	1
AHNAK2	protein AHNAK2; isoform unknown	FSFPAPSSEDDVFIPTVR		1005.99	2			1
AHNAK2	protein AHNAK2; isoform unknown	FSFPAPSSEDDVFIPTVR		670.998	3		1	1
AHNAK2	protein AHNAK2; isoform unknown	GHLPKVEMPSLK	Biotin(K)@5	521.279	3	missed K-V@5	1
AHNAK2	protein AHNAK2; isoform unknown	HDLSTEGDSR		558.749	2		1
AHNAK2	protein AHNAK2; isoform unknown	IPSLGWSPSK		536.295	2		1	1
AHNAK2	protein AHNAK2; isoform unknown	LDAGRLEGDLSLADK		786.915	2	missed R-L@5	1	1
AHNAK2	protein AHNAK2; isoform unknown	LDAGRLEGDLSLADK		524.946	3	missed R-L@5		1
AHNAK2	protein AHNAK2; isoform unknown	LDAGRLEGDLSLADK	Oxidation(D)@2; Methyl(D)@9	534.949	3	missed R-L@5	1
AHNAK2	protein AHNAK2; isoform unknown	LDAGRLEGDLSLADK	Trimethyl(R)@5	538.961	3	missed R-L@5	1
AHNAK2	protein AHNAK2; isoform unknown	LDGAQLEGDLSLADK	Methyl(D)@9	779.902	2		1	1
AHNAK2	protein AHNAK2; isoform unknown	LDGARLEGDLSLADK		786.915	2	missed R-L@5	1
AHNAK2	protein AHNAK2; isoform unknown	LDGARLEGDLSLADK		524.946	3	missed R-L@5	1	1
AHNAK2	protein AHNAK2; isoform unknown	LDGARLEGDLSLADK	Methyl(D)@2; Oxidation(R)@5	534.949	3	missed R-L@5	1
AHNAK2	protein AHNAK2; isoform unknown	LDGAWLEGDLSLADK		801.904	2		1
AHNAK2	protein AHNAK2; isoform unknown	LDGAWLEGDLSLADK		534.939	3		1	1
AHNAK2	protein AHNAK2; isoform unknown	LDGAWLEGDLSLADK	Methyl(D)@9	808.912	2		1	1
AHNAK2	protein AHNAK2; isoform unknown	LDGAWLEGDLSLADK	Methyl(D)@9	539.61	3			1
AHNAK2	protein AHNAK2; isoform unknown	LDGVQLEGDLSLADK		786.909	2		1	1
AHNAK2	protein AHNAK2; isoform unknown	LDGVQLEGDLSLADK		524.942	3			1
AHNAK2	protein AHNAK2; isoform unknown	LDSAQLEGDLSLADK	Formyl@N-term; Methyl(D)@9	808.904	2		1	1
AHNAK2	protein AHNAK2; isoform unknown	LDSAQLEGDLSLADK	Formyl@N-term; Methyl(D)@9	539.605	3		1
AHNAK2	protein AHNAK2; isoform unknown	LDSAQLEGDLSLADK	Methyl(D)@9	794.907	2		1
AHNAK2	protein AHNAK2; isoform unknown	LDSAQLEGDLSLADK	Methyl(Q)@5; Methyl(E)@7	534.946	3			1
AHNAK2	protein AHNAK2; isoform unknown	LDSARLEGELSLADK		808.928	2	missed R-L@5	1	1
AHNAK2	protein AHNAK2; isoform unknown	LDSARLEGELSLADK		539.621	3	missed R-L@5	1	1
AHNAK2	protein AHNAK2; isoform unknown	LEGDLSLADK		530.78	2		1	1
AHNAK2	protein AHNAK2; isoform unknown	LEGELSLADK		537.787	2		1	1
AHNAK2	protein AHNAK2; isoform unknown	LHLSTAGMTGDELSTSEVR	Methyl(R)@19	673.333	3		1	1
AHNAK2	protein AHNAK2; isoform unknown	LPEGHVPEGAGLK		652.354	2		1	1
AHNAK2	protein AHNAK2; isoform unknown	LPEGHVPEGAGLK		435.238	3		1	1
AHNAK2	protein AHNAK2; isoform unknown	LQEETITFFDAR		735.367	2		1	1
AHNAK2	protein AHNAK2; isoform unknown	MPSFGASAPGK	Trimethyl(A)@6	546.281	2		1	1
AHNAK2	protein AHNAK2; isoform unknown	MPSFGVSAPGK		539.273	2		1	1		1
AHNAK2	protein AHNAK2; isoform unknown	MPSFGVSAPGK	Oxidation(M)@1	547.271	2		1
AHNAK2	protein AHNAK2; isoform unknown	MPSFGVSAPGK	Oxidation(M)@1; Dehydrated(S)@3	538.266	2			1
AHNAK2	protein AHNAK2; isoform unknown	MPSFGVSAPGK	Ser->Oxoalanine(S)@3	538.266	2			1
AHNAK2	protein AHNAK2; isoform unknown	QLPAPQDEEWASSDAQHGPQGK	Gln->pyro-Glu@N-term	787.024	3		1	1
AHNAK2	protein AHNAK2; isoform unknown	SGLLWFWLPNIGFSSSVDETGVDSK		914.453	3		1	1
AHNAK2	protein AHNAK2; isoform unknown	SHSSSEAYEPR		625.276	2		1	1
AHNAK2	protein AHNAK2; isoform unknown	SHSSSEAYEPR		417.186	3		1	1
AHNAK2	protein AHNAK2; isoform unknown	SHSSSEAYEPR	Phospho(S)@3	665.259	2		1	1
AHNAK2	protein AHNAK2; isoform unknown	SIEASVDVSAPK		601.817	2		1	1
AHNAK2	protein AHNAK2; isoform unknown	SIEASVDVSAPK	Delta:H(4)C(2)(K)@12	615.832	2		1	1
AHNAK2	protein AHNAK2; isoform unknown	SMEASVDVSAPK		610.795	2		1	1
AHNAK2	protein AHNAK2; isoform unknown	SMEASVDVTAPK		617.803	2			1
AHNAK2	protein AHNAK2; isoform unknown	TLEGDGDQER		560.249	2		1
AHNAK2	protein AHNAK2; isoform unknown	TLEGQAQETAVAQR		751.384	2		1	1
AHNAK2	protein AHNAK2; isoform unknown	TLEGQAQETAVAQR		501.258	3		1	1
AHNAK2	protein AHNAK2; isoform unknown	TLEGQAQETAVAQRKPR		471.508	4	missed R-K@14	1	1
AHNAK2	protein AHNAK2; isoform unknown	VEADLSLPSMQGDLK		801.906	2		1	1
AHNAK2	protein AHNAK2; isoform unknown	VEADLSLPSMQGDLK		534.94	3			1
AHNAK2	protein AHNAK2; isoform unknown	VEADMSLPSMQGDLK		810.884	2		1	1
AHNAK2	protein AHNAK2; isoform unknown	VEADMSLPSMQGDLK		540.925	3		1	1
AHNAK2	protein AHNAK2; isoform unknown	VEADMSLPSMQGDLK	Dehydrated(D)@4; Oxidation(M)@5	809.876	2		1
AHNAK2	protein AHNAK2; isoform unknown	VEADVSLLSMQGDLK	Dethiomethyl(M)@10	778.912	2		1	1
AHNAK2	protein AHNAK2; isoform unknown	VEADVSLPSMQGDLK		794.898	2		1	1
AHNAK2	protein AHNAK2; isoform unknown	VEADVSLPSMQGDLK		530.268	3		1	1
AHNAK2	protein AHNAK2; isoform unknown	VEADVSLPSMQGDLK	Dethiomethyl(M)@10; Deamidated(Q)@11; Oxidation(D)@13	779.386	2		1	1
AHNAK2	protein AHNAK2; isoform unknown	VEADVSLPSMQGDLK	Methyl(E)@2	801.906	2			1
AHNAK2	protein AHNAK2; isoform unknown	VEAEVSLPSMQGDLK		534.94	3			1
AHNAK2	protein AHNAK2; isoform unknown	VEVTSPNLDVSLPSMEVDIQAPGAK	Methyl(D)@9; Methyl(K)@25	875.454	3			1
AHNAK|AHNAKRS	; AHNAK-related or AHNAK nucleoprotein (desmoyokin) (isoform unknown) or neuroblast differentiation-associated protein AHNAK (isoform unknown)	ADLDVSGPK		451.235	2		1	1	1	1
AHNAK|AHNAKRS	; AHNAK-related or AHNAK nucleoprotein (desmoyokin) (isoform unknown) or neuroblast differentiation-associated protein AHNAK (isoform unknown)	ADLDVSGPK	Carbamidomethyl(K)@9	479.746	2		1	1
AHNAK|AHNAKRS	; AHNAK-related or AHNAK nucleoprotein (desmoyokin) (isoform unknown) or neuroblast differentiation-associated protein AHNAK (isoform unknown)	ADLDVSGPK	Carbamidomethyl@N-term	479.746	2		1	1
AHNAK|AHNAKRS	; AHNAK-related or AHNAK nucleoprotein (desmoyokin) (isoform unknown) or neuroblast differentiation-associated protein AHNAK (isoform unknown)	ADLDVSGPKVDIDVPDVNIEGPDAK		860.101	3	missed K-V@9	1	1
AHNAK|AHNAKRS	; AHNAK-related or AHNAK nucleoprotein (desmoyokin) (isoform unknown) or neuroblast differentiation-associated protein AHNAK (isoform unknown)	ADLDVSGPKVDIDVPDVNIEGPDAK		645.328	4	missed K-V@9	1	1
AHNAK|AHNAKRS	; AHNAK-related or AHNAK nucleoprotein (desmoyokin) (isoform unknown) or neuroblast differentiation-associated protein AHNAK (isoform unknown)	ADLDVSGPKVDIDVPDVNIEGPDAK	Delta:H(4)C(2)(K)@25	869.445	3	missed K-V@9	1	1
AHNAK|AHNAKRS	; AHNAK-related or AHNAK nucleoprotein (desmoyokin) (isoform unknown) or neuroblast differentiation-associated protein AHNAK (isoform unknown)	ADLDVSGPKVDIDVPDVNIEGPDAK	Methyl(D)@4	864.773	3	missed K-V@9	1
AHNAK|AHNAKRS	; AHNAK-related or AHNAK nucleoprotein (desmoyokin) (isoform unknown) or neuroblast differentiation-associated protein AHNAK (isoform unknown)	ADLDVSGPKVDIDVPDVNIEGPDAK	Methyl(K)@9	864.773	3	missed K-V@9		1
AHNAK|AHNAKRS	; AHNAK-related or AHNAK nucleoprotein (desmoyokin) (isoform unknown) or neuroblast differentiation-associated protein AHNAK (isoform unknown)	ADLDVSGPKVDIDVPDVNIEGPDAK	Methyl(S)@6	864.773	3	missed K-V@9	1
AHNAK|AHNAKRS	; AHNAK-related or AHNAK nucleoprotein (desmoyokin) (isoform unknown) or neuroblast differentiation-associated protein AHNAK (isoform unknown)	FKMPDLHLK		564.815	2	missed K-M@2	1	1
AHNAK|AHNAKRS	; AHNAK-related or AHNAK nucleoprotein (desmoyokin) (isoform unknown) or neuroblast differentiation-associated protein AHNAK (isoform unknown)	FKMPEMNIK		569.293	2	missed K-M@2	1	1
AHNAK|AHNAKRS	; AHNAK-related or AHNAK nucleoprotein (desmoyokin) (isoform unknown) or neuroblast differentiation-associated protein AHNAK (isoform unknown)	FKMPEMNIK	Deamidated(N)@7	569.785	2	missed K-M@2		1
AHNAK|AHNAKRS	; AHNAK-related or AHNAK nucleoprotein (desmoyokin) (isoform unknown) or neuroblast differentiation-associated protein AHNAK (isoform unknown)	FKMPEMNIKAPK	Carbamidomethyl(K)@12	497.6	3	missed K-M@2; missed K-A@9	1	1
AHNAK|AHNAKRS	; AHNAK-related or AHNAK nucleoprotein (desmoyokin) (isoform unknown) or neuroblast differentiation-associated protein AHNAK (isoform unknown)	FKMPEMNIKAPK	Carbamidomethyl(K)@9	497.6	3	missed K-M@2; missed K-A@9		1
AHNAK|AHNAKRS	; AHNAK-related or AHNAK nucleoprotein (desmoyokin) (isoform unknown) or neuroblast differentiation-associated protein AHNAK (isoform unknown)	FSMPGFK		407.202	2			1
AHNAK|AHNAKRS	; AHNAK-related or AHNAK nucleoprotein (desmoyokin) (isoform unknown) or neuroblast differentiation-associated protein AHNAK (isoform unknown)	FSMPGFKGEGPDVDVNLPK		678.672	3	missed K-G@7		1
AHNAK|AHNAKRS	; AHNAK-related or AHNAK nucleoprotein (desmoyokin) (isoform unknown) or neuroblast differentiation-associated protein AHNAK (isoform unknown)	FSMPGFKGEGPDVDVNLPK	Biotin(K)@7	754.031	3	missed K-G@7	1
AHNAK|AHNAKRS	; AHNAK-related or AHNAK nucleoprotein (desmoyokin) (isoform unknown) or neuroblast differentiation-associated protein AHNAK (isoform unknown)	FSMPGFKGEGPDVDVNLPK	Methyl(E)@9	683.343	3	missed K-G@7		1
AHNAK|AHNAKRS	; AHNAK-related or AHNAK nucleoprotein (desmoyokin) (isoform unknown) or neuroblast differentiation-associated protein AHNAK (isoform unknown)	FSMPGFKGEGPDVDVNLPK	Methyl(K)@7	683.343	3	missed K-G@7	1
AHNAK|AHNAKRS	; AHNAK-related or AHNAK nucleoprotein (desmoyokin) (isoform unknown) or neuroblast differentiation-associated protein AHNAK (isoform unknown)	FSMPGFKGEGPDVDVNLPK	Oxidation(M)@3	684.003	3	missed K-G@7	1	1
AHNAK|AHNAKRS	; AHNAK-related or AHNAK nucleoprotein (desmoyokin) (isoform unknown) or neuroblast differentiation-associated protein AHNAK (isoform unknown)	FSMPGFKGEGPDVDVNLPK	Oxidation(M)@3; Deamidated(N)@16	684.331	3	missed K-G@7	1
AHNAK|AHNAKRS	; AHNAK-related or AHNAK nucleoprotein (desmoyokin) (isoform unknown) or neuroblast differentiation-associated protein AHNAK (isoform unknown)	GDMDISVPK		481.237	2		1	1
AHNAK|AHNAKRS	; AHNAK-related or AHNAK nucleoprotein (desmoyokin) (isoform unknown) or neuroblast differentiation-associated protein AHNAK (isoform unknown)	GDMDISVPK	Oxidation(M)@3	489.234	2		1	1
AHNAK|AHNAKRS	; AHNAK-related or AHNAK nucleoprotein (desmoyokin) (isoform unknown) or neuroblast differentiation-associated protein AHNAK (isoform unknown)	GDVDVSLPK		465.251	2		1	1	1	1
AHNAK|AHNAKRS	; AHNAK-related or AHNAK nucleoprotein (desmoyokin) (isoform unknown) or neuroblast differentiation-associated protein AHNAK (isoform unknown)	GDVDVSLPK	Carbamidomethyl@N-term	493.761	2		1	1
AHNAK|AHNAKRS	; AHNAK-related or AHNAK nucleoprotein (desmoyokin) (isoform unknown) or neuroblast differentiation-associated protein AHNAK (isoform unknown)	GEGPDVDVNLPK		620.314	2		1	1	1	1
AHNAK|AHNAKRS	; AHNAK-related or AHNAK nucleoprotein (desmoyokin) (isoform unknown) or neuroblast differentiation-associated protein AHNAK (isoform unknown)	GEGPDVDVNLPK	Methyl(E)@2	627.322	2		1	1		1
AHNAK|AHNAKRS	; AHNAK-related or AHNAK nucleoprotein (desmoyokin) (isoform unknown) or neuroblast differentiation-associated protein AHNAK (isoform unknown)	GEGPDVDVNLPK	Methyl(E)@2	418.551	3		1	1
AHNAK|AHNAKRS	; AHNAK-related or AHNAK nucleoprotein (desmoyokin) (isoform unknown) or neuroblast differentiation-associated protein AHNAK (isoform unknown)	GEGPDVDVNLPK	Methyl(N)@9	627.322	2			1
AHNAK|AHNAKRS	; AHNAK-related or AHNAK nucleoprotein (desmoyokin) (isoform unknown) or neuroblast differentiation-associated protein AHNAK (isoform unknown)	GPEVDIEGPEGK		613.799	2		1	1	1	1
AHNAK|AHNAKRS	; AHNAK-related or AHNAK nucleoprotein (desmoyokin) (isoform unknown) or neuroblast differentiation-associated protein AHNAK (isoform unknown)	GPEVDIEGPEGK		409.535	3		1	1
AHNAK|AHNAKRS	; AHNAK-related or AHNAK nucleoprotein (desmoyokin) (isoform unknown) or neuroblast differentiation-associated protein AHNAK (isoform unknown)	GPEVDIEGPEGK	Carbamidomethyl(K)@12	642.309	2		1	1
AHNAK|AHNAKRS	; AHNAK-related or AHNAK nucleoprotein (desmoyokin) (isoform unknown) or neuroblast differentiation-associated protein AHNAK (isoform unknown)	GPEVDIEGPEGK	Carbamidomethyl@N-term	642.309	2		1	1
AHNAK|AHNAKRS	; AHNAK-related or AHNAK nucleoprotein (desmoyokin) (isoform unknown) or neuroblast differentiation-associated protein AHNAK (isoform unknown)	GPEVDIKGPK		520.293	2	missed K-G@7	1
AHNAK|AHNAKRS	; AHNAK-related or AHNAK nucleoprotein (desmoyokin) (isoform unknown) or neuroblast differentiation-associated protein AHNAK (isoform unknown)	GPKVDIDAPDVDVHGPDWHLK		578.293	4	missed K-V@3	1
AHNAK|AHNAKRS	; AHNAK-related or AHNAK nucleoprotein (desmoyokin) (isoform unknown) or neuroblast differentiation-associated protein AHNAK (isoform unknown)	GPKVDIDAPDVDVHGPDWHLK		462.836	5	missed K-V@3	1
AHNAK|AHNAKRS	; AHNAK-related or AHNAK nucleoprotein (desmoyokin) (isoform unknown) or neuroblast differentiation-associated protein AHNAK (isoform unknown)	IKGDMDISVPK		601.826	2	missed K-G@2	1	1
AHNAK|AHNAKRS	; AHNAK-related or AHNAK nucleoprotein (desmoyokin) (isoform unknown) or neuroblast differentiation-associated protein AHNAK (isoform unknown)	IKGDMDISVPK		401.553	3	missed K-G@2	1	1		1
AHNAK|AHNAKRS	; AHNAK-related or AHNAK nucleoprotein (desmoyokin) (isoform unknown) or neuroblast differentiation-associated protein AHNAK (isoform unknown)	ISMPDFDLHLK		658.339	2					1
AHNAK|AHNAKRS	; AHNAK-related or AHNAK nucleoprotein (desmoyokin) (isoform unknown) or neuroblast differentiation-associated protein AHNAK (isoform unknown)	ISMPDFDLHLK		439.229	3		1	1	1	1
AHNAK|AHNAKRS	; AHNAK-related or AHNAK nucleoprotein (desmoyokin) (isoform unknown) or neuroblast differentiation-associated protein AHNAK (isoform unknown)	ISMPDFDLHLK	Carbamidomethyl@N-term	458.236	3		1	1
[truncated: 5,738 more rows]
